# Supplementary material for: Staphylococcus aureus Biofilm-Secreted Factors Cause Mucosal Damage, Mast Cell Infiltration, and Goblet Cell Hyperplasia in a Rat Rhinosinusitis Model
Source: Int J Mol Sci. 2024 Mar 17;25(6):3402. doi: 10.3390/ijms25063402 (PMC10970533; doi:10.3390/ijms25063402)
Supplement: Supplementary file 1 [file ijms-25-03402-s001.zip]

Archive with 7 entries (7 files):
- Figure S1.png
- Figure S2.png
- ijms-2844931-Figures and Table S1.pdf
- Table S2. Significant differently expressed genes.csv
- Table S3. Significant gene ontology pathways.csv
- Table S4. Significant KEGG gene set enrichment pathways.csv
- Table S5. Significant cell marker pathways.csv
