# Supplementary material for: Staphylococcus aureus Biofilm-Secreted Factors Cause Mucosal Damage, Mast Cell Infiltration, and Goblet Cell Hyperplasia in a Rat Rhinosinusitis Model
Source: Int J Mol Sci. 2024 Mar 17;25(6):3402. doi: 10.3390/ijms25063402 (PMC10970533; doi:10.3390/ijms25063402)
Supplement: Supplementary file 1 [file ijms-25-03402-s001.zip › Table S2. Significant differently expressed genes.csv]

	Group	ensembl_gene_id	baseMean	log2FoldChange	lfcSE	pvalue	padj
1	Carrier strain group	BambuGene111911	17.3130225666812	2.16224624586886	1.00768132102717	0.00145655579799566	0.0429178846717856
2	Carrier strain group	BambuGene116691	18.6417554605435	-3.57597921088482	1.25927831837799	0.00016268509610546	0.0113860314599727
3	Carrier strain group	BambuGene123269	19.7309216627876	1.27325987376938	0.5448316460492	0.000951755372496305	0.0342169074343048
4	Carrier strain group	BambuGene125150	13.2532110399662	-2.91059760149167	1.1080151562154	0.000303896191104469	0.0173646577216602
5	Carrier strain group	BambuGene126201	461.328506076442	0.717318563044532	0.254566899848687	0.000533018802960316	0.0251177147466718
6	Carrier strain group	BambuGene126918	74.8434926999901	1.23871554601378	0.367950713736957	4.5159475733965e-05	0.00476916320519052
7	Carrier strain group	BambuGene136953	14.7656350123337	4.73690493868812	1.00162295679859	2.2732976218138e-07	9.27191871407365e-05
8	Carrier strain group	BambuGene140590	372.824087633003	0.885021739413333	0.384895859849754	0.00152398592934361	0.0436457762040588
9	Carrier strain group	BambuGene14197	163.708866444372	-2.9107432474287	0.429975405716282	6.16246595935984e-13	3.64448236836541e-09
10	Carrier strain group	BambuGene148365	11.9731125814388	2.46341989890648	0.819387081226637	0.000111314720393363	0.0088364463947161
11	Carrier strain group	BambuGene159862	307.892727171444	0.885968399240997	0.301104786385437	0.000262127161055539	0.0158996926203329
12	Carrier strain group	BambuGene2041	16.484311405919	-0.0645920080343969	0.300120267083284	0.000643252686979902	0.0279013097268957
13	Carrier strain group	BambuGene22158	433.022369777262	1.45648751761792	0.300963495451337	7.88387937505792e-08	3.88543855200771e-05
14	Carrier strain group	BambuGene22420	31.7883226307757	-0.110825566579781	0.322086847543904	0.000130447672137477	0.00982761188561835
15	Carrier strain group	BambuGene35393	17.2915102462968	2.29169015239315	0.687449431296455	3.71501802238643e-05	0.00435061714542443
16	Carrier strain group	BambuGene36875	145.935126445322	-2.56760158955312	0.522555445788481	3.97718466891342e-08	2.04531044625687e-05
17	Carrier strain group	BambuGene39883	37.669976870999	1.55936204654469	0.556897710631369	0.000229772488533509	0.0146905351047262
18	Carrier strain group	BambuGene47009	20.1538851317835	-1.89911266352665	0.653643349462908	0.000161955676749952	0.0113860314599727
19	Carrier strain group	BambuGene59718	411.221815100075	-5.3647607833337	0.357422009262117	6.51741822991511e-52	7.70880228234359e-48
20	Carrier strain group	BambuGene61547	14.6689858744551	-1.97695110534591	0.707552692326291	0.000241956898115859	0.0152226925048637
21	Carrier strain group	BambuGene62109	138.618090026907	0.900716825682599	0.377092570328215	0.00118758235057929	0.0381704457680757
22	Carrier strain group	BambuGene66091	11.5875462647917	1.76306047920192	0.877104601184708	0.00143815759866169	0.0428476777757441
23	Carrier strain group	BambuGene72036	123.086751105161	2.78854596008675	0.482180498338219	4.12593214825788e-10	4.06679378746619e-07
24	Carrier strain group	BambuGene72060	18.39271834122	0.293228485906391	0.562727368650353	0.000961854640292122	0.0344752020768946
25	Carrier strain group	BambuGene92206	11.5950982732574	-0.0551607227576539	0.297150134727268	0.00142223623273253	0.0424803286887888
26	Carrier strain group	ENSRNOG00000000250	21.9506059339864	1.37757169226133	0.558723619978976	0.000607355122701466	0.027319164019203
27	Carrier strain group	ENSRNOG00000000417	75.1405333970817	-1.14712079321417	0.297117412927382	7.74515975746514e-06	0.0015794784415741
28	Carrier strain group	ENSRNOG00000000593	49.8916947166506	-1.19696182966747	0.442705705072648	0.000371020693461562	0.0200385057637596
29	Carrier strain group	ENSRNOG00000000632	19.8213145676757	1.52807871427146	0.624544753234253	0.000654797931488491	0.0281175236849044
30	Carrier strain group	ENSRNOG00000000894	59.8309346443044	-1.32402355988271	0.372946544050958	2.19501945208014e-05	0.00311932913874064
31	Carrier strain group	ENSRNOG00000000924	41.025986686395	-1.34250584738138	0.361374571216856	1.24092061917815e-05	0.00219068792293122
32	Carrier strain group	ENSRNOG00000001004	40.3113496588525	-1.24075116453031	0.411922535952287	0.000147477402275431	0.0105718952370533
33	Carrier strain group	ENSRNOG00000001159	15.3268844032995	1.85046028570398	0.908773035450101	0.00165184563622421	0.0453976334284013
34	Carrier strain group	ENSRNOG00000001255	37.257308397077	-0.995629214969847	0.461458475564964	0.00179972316527812	0.0483798309066128
35	Carrier strain group	ENSRNOG00000001256	26.4566165256486	-1.74607855074884	0.540683594424077	5.96269723782012e-05	0.00592662041419633
36	Carrier strain group	ENSRNOG00000001271	20.7140311542455	-2.02039993191776	0.588149532192413	3.0975567654742e-05	0.00385662120231882
37	Carrier strain group	ENSRNOG00000001465	106.012542020629	-0.699374405432821	0.277346445118854	0.00125812223534439	0.0393679095228928
38	Carrier strain group	ENSRNOG00000001709	86.2210987447617	0.874178788138691	0.370735890097356	0.00133955384165592	0.0409411959666827
39	Carrier strain group	ENSRNOG00000001747	116.9009353989	-0.615501165553937	0.24273683260404	0.00153023819407328	0.0436982622099362
40	Carrier strain group	ENSRNOG00000001776	103.753505118307	1.02495904091502	0.343492707408363	0.000199701908175197	0.0131804711610968
41	Carrier strain group	ENSRNOG00000001828	11.1463170777137	1.72116658392226	0.784446500377637	0.00117957954661035	0.0381037348329588
42	Carrier strain group	ENSRNOG00000001854	12.4107066377383	-1.92914809446148	0.719849538033917	0.000326162235658596	0.0181973911479711
43	Carrier strain group	ENSRNOG00000001859	56.8029739758013	1.05653018791432	0.487103324266019	0.00159375865455679	0.0443552408614064
44	Carrier strain group	ENSRNOG00000001943	45.8276368521962	1.38770300919597	0.535664678039554	0.000441738081269857	0.0224934905381303
45	Carrier strain group	ENSRNOG00000001951	411.493996225526	-2.13463208768623	0.470437383147852	2.62095169298999e-07	0.000103335388748952
46	Carrier strain group	ENSRNOG00000001953	376.901512409892	-0.664818519817251	0.23942696084378	0.000684493732820213	0.0283032013817116
47	Carrier strain group	ENSRNOG00000002045	153.698182550962	0.693167528331289	0.236627230793784	0.000404230593946232	0.0211575439243446
48	Carrier strain group	ENSRNOG00000002125	286.964695081485	-0.73224933715402	0.218674974836011	9.21217149398836e-05	0.00795339886356893
49	Carrier strain group	ENSRNOG00000002215	53.1407685124717	-1.10551779429021	0.45462999322352	0.000814876785491003	0.0308226145505171
50	Carrier strain group	ENSRNOG00000002331	1259.40801955739	1.16375523967824	0.324280574440677	2.08765860227281e-05	0.00308660324346035
51	Carrier strain group	ENSRNOG00000002414	136.226996111499	-0.874306550228818	0.299008014905798	0.000280021250042619	0.0163964918094262
52	Carrier strain group	ENSRNOG00000002721	377.505121856624	0.513267624838817	0.195540005473872	0.00175153504345968	0.047407680764396
53	Carrier strain group	ENSRNOG00000002750	19.3467191899847	-1.50602404840594	0.74366355100114	0.00153402315801301	0.0436982622099362
54	Carrier strain group	ENSRNOG00000002821	25.2625378195085	-1.36003113334555	0.648953376410533	0.00141852032594045	0.0424766035828446
55	Carrier strain group	ENSRNOG00000002956	74.5746673390773	-0.835838954770529	0.339726217219768	0.00109548211767881	0.0367064093141785
56	Carrier strain group	ENSRNOG00000003049	242.406666078027	0.631812047580073	0.223693104900077	0.000673295900332833	0.0283032013817116
57	Carrier strain group	ENSRNOG00000003237	35.385314193392	-1.34997066840057	0.442197005833531	0.000121569099097441	0.00939816538643488
58	Carrier strain group	ENSRNOG00000003508	122.586885629926	-0.621204380022265	0.245624689078971	0.0015494617846955	0.0438448517615553
59	Carrier strain group	ENSRNOG00000003666	1644.366061073	1.17173632348889	0.355500303720856	5.77774075485746e-05	0.00579145064817407
60	Carrier strain group	ENSRNOG00000003699	11.0904163404936	2.11644306426745	1.05310864281676	0.0014020788139018	0.0423055821704858
61	Carrier strain group	ENSRNOG00000003732	31.2806266900662	-1.01672298306165	0.438115616892696	0.00120056202676794	0.0381727087435785
62	Carrier strain group	ENSRNOG00000003899	2326.1034945711	1.20969401470167	0.202046019325587	1.55314426240048e-10	1.95334209679654e-07
63	Carrier strain group	ENSRNOG00000004072	136.836102566556	-0.58333009649695	0.225664044054843	0.00151168584475073	0.0434940192880652
64	Carrier strain group	ENSRNOG00000004192	33.6368781168741	2.46029311577636	0.75224053361033	4.3132495648043e-05	0.00470321266406274
65	Carrier strain group	ENSRNOG00000004239	18.2323696255842	-2.21157018631618	1.10799818694683	0.00121013348677706	0.0383738844010699
66	Carrier strain group	ENSRNOG00000004281	31.959201886693	-1.01352402913359	0.41791381287124	0.000924523190892433	0.033441163002678
67	Carrier strain group	ENSRNOG00000004696	109.208710281202	-1.12007170299881	0.324733085595198	3.68296317789217e-05	0.00435061714542443
68	Carrier strain group	ENSRNOG00000004713	212.559138627601	1.14918810144767	0.397175358142985	0.000219574705395784	0.0142699429418754
69	Carrier strain group	ENSRNOG00000004743	43.2760690150823	-1.3422509154567	0.406876516368759	5.29598389630846e-05	0.00544703456743796
70	Carrier strain group	ENSRNOG00000004744	88.0876498176189	-1.11540216358884	0.309600731853639	2.13988182447193e-05	0.00311932913874064
71	Carrier strain group	ENSRNOG00000004831	38.408155125212	-1.40158740622974	0.597981793654492	0.000782156320336509	0.030332278547345
72	Carrier strain group	ENSRNOG00000004844	56.4099863841859	1.04629496552084	0.366094549143964	0.000275829664122792	0.0163164674359432
73	Carrier strain group	ENSRNOG00000004917	95.2532400373311	-1.12521697017054	0.305333663594813	1.54689787989858e-05	0.00257700114414654
74	Carrier strain group	ENSRNOG00000005330	107.047097475936	-0.837594545722858	0.331187453321645	0.000908152112778449	0.0331531579936528
75	Carrier strain group	ENSRNOG00000005387	994.052699657899	0.583656055852908	0.218659819999054	0.00119756623692458	0.0381727087435785
76	Carrier strain group	ENSRNOG00000005451	98.6388189920481	-1.07847068896923	0.377721452333858	0.00026153010005415	0.0158996926203329
77	Carrier strain group	ENSRNOG00000005703	129.015266819902	-0.825578520568501	0.26572811421986	0.000171733907967233	0.0118787641136634
78	Carrier strain group	ENSRNOG00000005743	100.383559105737	1.02560656073075	0.390202010059499	0.000528735759865642	0.0250155462707632
79	Carrier strain group	ENSRNOG00000005809	82.7751062824133	0.976133772954478	0.379476806763319	0.000672794152182684	0.0283032013817116
80	Carrier strain group	ENSRNOG00000005828	1271.03840951552	0.486109049975665	0.17876857125995	0.00148343418469115	0.0432168954101648
81	Carrier strain group	ENSRNOG00000005984	10.7010175935836	-1.95983685803874	0.795869316039133	0.000635642074213741	0.0278458313103709
82	Carrier strain group	ENSRNOG00000006028	16.5362693207752	-2.72875547448552	1.05144677867031	0.000343243411553254	0.0187091385799626
83	Carrier strain group	ENSRNOG00000006367	117.995266387922	1.02385026458996	0.323259940250729	0.00011021260402228	0.0088364463947161
84	Carrier strain group	ENSRNOG00000006460	47.7591275589204	1.04334759557743	0.387229035208394	0.000455925210076651	0.0226897061333814
85	Carrier strain group	ENSRNOG00000006867	120.937689101973	-0.903877549828613	0.365220017380716	0.000903220381487392	0.0330752033196064
86	Carrier strain group	ENSRNOG00000006905	265.485255714176	-0.707248509053193	0.241636490163925	0.000389642902872549	0.0206667993505673
87	Carrier strain group	ENSRNOG00000006965	148.062083958636	-0.727273726361003	0.273007854337547	0.000794173910144831	0.030447250951973
88	Carrier strain group	ENSRNOG00000006997	739.106348060932	-0.675574919726403	0.207126578924702	0.000143042491440391	0.0105339270578531
89	Carrier strain group	ENSRNOG00000007104	88.4666905261673	-0.760145747481006	0.292222017040038	0.000883368235669186	0.0325497803473369
90	Carrier strain group	ENSRNOG00000007133	192.758092508951	-0.726821032629831	0.263634906167257	0.00061087415602578	0.027319164019203
91	Carrier strain group	ENSRNOG00000007247	1367.1973633874	-1.53420232134082	0.440255756836488	2.38447729499393e-05	0.00327948807502188
92	Carrier strain group	ENSRNOG00000007330	244.494479307559	1.04979938750439	0.227078722293685	3.10907248375503e-07	0.000114919091680795
93	Carrier strain group	ENSRNOG00000007390	267.173732715175	0.929872367170407	0.336246514226372	0.000420249747639953	0.0218013772591463
94	Carrier strain group	ENSRNOG00000007485	30.6874739929045	-1.19111713759949	0.470284390431417	0.000605965509492896	0.027319164019203
95	Carrier strain group	ENSRNOG00000007583	55.9074945483047	1.04395056384037	0.3577888925359	0.000234132386014869	0.0148091864266517
96	Carrier strain group	ENSRNOG00000007740	49.6860727211916	1.2568457881559	0.499721842775498	0.000597863611501287	0.0273032077097962
97	Carrier strain group	ENSRNOG00000007894	21.4201672580599	-1.28884147562202	0.519263251713296	0.000643777398654391	0.0279013097268957
98	Carrier strain group	ENSRNOG00000007923	40.6619206295082	1.06075522454715	0.387582615833925	0.000397852275717227	0.0210080210588543
99	Carrier strain group	ENSRNOG00000008037	38.0559058534692	0.87488584892195	0.390051052017138	0.00170788929360119	0.0466533823665472
100	Carrier strain group	ENSRNOG00000008113	88.2858037616504	-0.839065548348685	0.361360302709953	0.00149156093057565	0.0432406438403156
101	Carrier strain group	ENSRNOG00000008212	38.28742713139	-1.38990269464855	0.483776108238591	0.000198748774264361	0.0131804711610968
102	Carrier strain group	ENSRNOG00000008444	30.5817879427255	-2.16738461220356	0.938566711020418	0.000666218229543725	0.0283032013817116
103	Carrier strain group	ENSRNOG00000008616	93.4557881272819	-0.95814435881356	0.371186163020053	0.000679766415858861	0.0283032013817116
104	Carrier strain group	ENSRNOG00000008639	846.045701963133	-0.758003498231881	0.199256254303013	1.58422467023061e-05	0.00260252908326217
105	Carrier strain group	ENSRNOG00000008672	201.475912729653	0.8254255678352	0.265775752517831	0.000175025332698046	0.0120360443904215
106	Carrier strain group	ENSRNOG00000008720	78.5987832577283	1.04638105270768	0.286844493074123	1.92318791977478e-05	0.00291634188655078
107	Carrier strain group	ENSRNOG00000009074	26.2897509638488	1.68773354681995	0.834665257988014	0.00158979539154199	0.0443552408614064
108	Carrier strain group	ENSRNOG00000009196	109.756646134698	-0.724037374218421	0.266996283907311	0.000709519469535189	0.0287403982385692
109	Carrier strain group	ENSRNOG00000009205	760.614852733569	1.0143416429917	0.29161982101879	3.79807210928488e-05	0.00436151426297297
110	Carrier strain group	ENSRNOG00000009385	9.52444542903351	-1.67962562955949	0.805029275402608	0.00154947142681181	0.0438448517615553
111	Carrier strain group	ENSRNOG00000009412	30.6949926830149	-1.28169544213396	0.526027490185217	0.000709018959640027	0.0287403982385692
112	Carrier strain group	ENSRNOG00000009470	83.7171945849097	-0.771826916823227	0.308624021734308	0.00112090290254537	0.0371373656339121
113	Carrier strain group	ENSRNOG00000009615	49.9640149372546	-0.980752445363679	0.424094249080502	0.00123044240993972	0.0387065766616145
114	Carrier strain group	ENSRNOG00000009797	577.7813273408	0.845633235857829	0.304408461284545	0.000464436637985121	0.0228889856420334
115	Carrier strain group	ENSRNOG00000009884	316.418159090245	0.87378348459753	0.338338790885582	0.00075926934764736	0.029922363851827
116	Carrier strain group	ENSRNOG00000009920	156.152154584981	1.42413277752707	0.383955386364542	1.11263064113327e-05	0.00205628050364442
117	Carrier strain group	ENSRNOG00000009936	40.2343636427413	-1.28458229018554	0.507064236628045	0.000544605267926399	0.0253605949174545
118	Carrier strain group	ENSRNOG00000009946	45.7908043036809	-1.08543415952866	0.475440848486571	0.00118110009576335	0.0381037348329588
119	Carrier strain group	ENSRNOG00000010098	20.6647268181675	1.76957936311024	0.907696979730502	0.00151500980272936	0.0434940192880652
120	Carrier strain group	ENSRNOG00000010117	275.999649024317	-0.851435207795546	0.251881360833854	6.87160958384524e-05	0.0064332203516679
121	Carrier strain group	ENSRNOG00000010217	129.673582093178	-1.86109294251701	0.306333337279851	6.97178697979297e-11	1.1780328056713e-07
122	Carrier strain group	ENSRNOG00000010233	166.529462440685	-0.720696558719424	0.221602003301002	0.000132889759389896	0.00994822831685882
123	Carrier strain group	ENSRNOG00000010299	90.5598816077585	-0.744406482142955	0.315905571459369	0.00171427112354664	0.0467198130168425
124	Carrier strain group	ENSRNOG00000010331	669.918628822648	0.715137552601976	0.225754938784859	0.000181878728269735	0.0122929234169967
125	Carrier strain group	ENSRNOG00000010362	848.225303681372	0.67892212999822	0.236363995286514	0.000498578624557231	0.024268263256226
126	Carrier strain group	ENSRNOG00000010479	175.825104921207	-0.726553929455681	0.303137418549215	0.00158847753551524	0.0443552408614064
127	Carrier strain group	ENSRNOG00000010488	83.2131830157736	-1.6697766779549	0.42369771750902	4.08096278993703e-06	0.00098509444651786
128	Carrier strain group	ENSRNOG00000010549	265.709683337932	0.950039281651301	0.25645079163607	1.74639276384492e-05	0.00282000436111686
129	Carrier strain group	ENSRNOG00000010645	669.875799336433	1.22965995700284	0.228871447755524	5.15554471282035e-09	4.35569877594565e-06
130	Carrier strain group	ENSRNOG00000010746	545.274416693739	0.686658766931328	0.264334567744104	0.00107661264043924	0.036295805606921
131	Carrier strain group	ENSRNOG00000010945	73.0879344705946	-0.80389352679995	0.322248957728052	0.00109409210533479	0.0367064093141785
132	Carrier strain group	ENSRNOG00000010964	204.518607138853	-0.803523609592653	0.247314362534152	0.000110762842912503	0.0088364463947161
133	Carrier strain group	ENSRNOG00000011026	34.2054065247176	-4.16528608058776	0.77575135080986	6.39194012434488e-09	5.04025785271675e-06
134	Carrier strain group	ENSRNOG00000011044	18.775775011875	-1.51216636768312	0.601474509907349	0.000558137374545896	0.0258888190828583
135	Carrier strain group	ENSRNOG00000011269	1126.00028819733	0.71448608298487	0.16913671433538	3.32263657092233e-06	0.000854350986105854
136	Carrier strain group	ENSRNOG00000011329	216.610486896001	0.710192531262642	0.290978802996746	0.00153690201888176	0.0436982622099362
137	Carrier strain group	ENSRNOG00000011414	127.674706365786	0.708474696171769	0.277472909005988	0.0011117736224662	0.0370424180465641
138	Carrier strain group	ENSRNOG00000011431	34.7925706749214	-1.06635718964555	0.413801533106401	0.000614380929075751	0.027319164019203
139	Carrier strain group	ENSRNOG00000011647	7244.16176381115	0.91479940615481	0.306603945472523	0.000251475529513923	0.0155925453660351
140	Carrier strain group	ENSRNOG00000011756	79.4104533968571	-0.891377630103894	0.357864233858119	0.000920430404696684	0.033441163002678
141	Carrier strain group	ENSRNOG00000011821	706.19816359303	1.18639224556034	0.278642657707061	1.4170957947573e-06	0.000408814855131447
142	Carrier strain group	ENSRNOG00000011853	85.0035124032815	-0.88420842303106	0.363291225089486	0.00107383443228647	0.036295805606921
143	Carrier strain group	ENSRNOG00000011854	41.2637206861055	-1.16257767087009	0.459546267421495	0.000612209240330909	0.027319164019203
144	Carrier strain group	ENSRNOG00000011914	25.8169037435229	-1.56970632841463	0.51895141922303	0.000123068795362931	0.00940608876035309
145	Carrier strain group	ENSRNOG00000012053	340.417622861111	0.819341487474085	0.253282914856025	0.000116714356611609	0.00908221980264547
146	Carrier strain group	ENSRNOG00000012081	1357.19640822412	0.783274669509055	0.241211112249653	0.000123262069483829	0.00940608876035309
147	Carrier strain group	ENSRNOG00000012121	164.260978717268	0.81328619946596	0.243381495627806	8.14726855858355e-05	0.00724555582788919
148	Carrier strain group	ENSRNOG00000012181	40.7046444614637	-1.21709435939169	0.552948561292342	0.00129521643960389	0.0401067725465924
149	Carrier strain group	ENSRNOG00000012378	66.9799775167193	0.886638928243596	0.400001997768885	0.00182533225518218	0.0488347975750539
150	Carrier strain group	ENSRNOG00000012397	33.9832827119191	-1.22988686947916	0.444103686311544	0.000308638161208787	0.0173836770037025
151	Carrier strain group	ENSRNOG00000012415	355.199574196354	0.671244085510288	0.254417312694302	0.00101584084620324	0.0353552677709684
152	Carrier strain group	ENSRNOG00000012417	65.624358412327	0.81731663558842	0.306310675709925	0.0006830218486008	0.0283032013817116
153	Carrier strain group	ENSRNOG00000012630	254.850671257373	0.70056196538286	0.256525645652367	0.000723713624307573	0.0291159345180611
154	Carrier strain group	ENSRNOG00000012733	131.617778827418	-0.722539996014888	0.268987187550975	0.000763965674513791	0.029922363851827
155	Carrier strain group	ENSRNOG00000012807	110.367857385206	1.12225626280844	0.30784592879181	1.89915550784978e-05	0.00291634188655078
156	Carrier strain group	ENSRNOG00000012927	12.7840587897463	1.73854207186988	0.823637880272287	0.0014063608857397	0.0423268105764102
157	Carrier strain group	ENSRNOG00000012956	436.709211910175	0.766014054289172	0.300204851389981	0.00100842716945643	0.0353552677709684
158	Carrier strain group	ENSRNOG00000012985	244.081034462494	1.02984262452736	0.25950237822812	5.51899944525297e-06	0.00120886528589726
159	Carrier strain group	ENSRNOG00000013009	983.905031899386	0.644240443460327	0.233140303471358	0.000761332232566031	0.029922363851827
160	Carrier strain group	ENSRNOG00000013248	59.6545049160402	-0.851769487709776	0.367178644762846	0.00149896025065258	0.0433489042658161
161	Carrier strain group	ENSRNOG00000013251	78.103367295952	-0.815623061184042	0.34274564256147	0.00139988947824651	0.0423055821704858
162	Carrier strain group	ENSRNOG00000013314	75.6886349291637	-0.739685614643995	0.296473873107306	0.00124954446312238	0.0392032146148848
163	Carrier strain group	ENSRNOG00000013340	84.1460863648138	-0.773535093013322	0.320901342920606	0.00145588396982617	0.0429178846717856
164	Carrier strain group	ENSRNOG00000013381	106.610677749259	-0.897634698547312	0.340259054636782	0.000612674434401167	0.027319164019203
165	Carrier strain group	ENSRNOG00000013431	69.3137492632302	1.22278220617278	0.405598914163554	0.000145198160656161	0.0105339270578531
166	Carrier strain group	ENSRNOG00000013573	142.280614237932	1.04846754733081	0.296762102729617	2.9490794269072e-05	0.0037507216625224
167	Carrier strain group	ENSRNOG00000013668	234.687795485553	1.60811897452782	0.280084056186403	5.5768100885957e-10	5.07403920983923e-07
168	Carrier strain group	ENSRNOG00000013877	12.617002987838	-1.59460077399669	0.706046381831939	0.0010313544813731	0.0354618046676775
169	Carrier strain group	ENSRNOG00000013972	90.4856339730754	0.778771610226313	0.287820269709597	0.000643985251559226	0.0279013097268957
170	Carrier strain group	ENSRNOG00000013977	234.943680988895	0.539198924356339	0.20770453944009	0.00176799323567728	0.0477058734678304
171	Carrier strain group	ENSRNOG00000014078	419.519676697937	0.599779071608756	0.228870491424578	0.00128331363917652	0.0400502209081262
172	Carrier strain group	ENSRNOG00000014104	49.2154773146905	-1.49845708856218	0.341416960515796	6.92513557370773e-07	0.000234030010188043
173	Carrier strain group	ENSRNOG00000014109	88.429310773467	0.651205707358687	0.253378134011936	0.00129060809739965	0.0401067725465924
174	Carrier strain group	ENSRNOG00000014199	47.0488276018378	-1.12988048434672	0.403020275550798	0.000302035614329636	0.0173421225548104
175	Carrier strain group	ENSRNOG00000014288	117.617759713451	-0.814521583247284	0.360514250395009	0.0018540715336457	0.0491703096411689
176	Carrier strain group	ENSRNOG00000014460	25.7486194973943	-1.54252377133424	0.645629440733153	0.000694304412861008	0.0283776280335946
177	Carrier strain group	ENSRNOG00000014530	42.5162058715441	-1.44478838687502	0.559613241732624	0.000432125801388555	0.0221263375706659
178	Carrier strain group	ENSRNOG00000014610	64.3200934747899	-1.18487363599518	0.369365783620804	7.83263213098682e-05	0.0070193829824121
179	Carrier strain group	ENSRNOG00000014710	41.1077375508331	-1.58627614008916	0.516152982788012	9.59148941496245e-05	0.00816173646044431
180	Carrier strain group	ENSRNOG00000014739	5911.0658231814	0.814330222814679	0.340809761305762	0.0014699816355876	0.0429307229277287
181	Carrier strain group	ENSRNOG00000014791	19.1947732401771	-1.39104012370557	0.620383301162863	0.00107414490366442	0.036295805606921
182	Carrier strain group	ENSRNOG00000014872	67.459717249613	-0.981656055013603	0.302694519892911	8.439603565779e-05	0.00739434303526178
183	Carrier strain group	ENSRNOG00000014915	265.356301130823	1.14611325483524	0.294439198031343	6.8301581772539e-06	0.00144262698072427
184	Carrier strain group	ENSRNOG00000014916	58.3405082124549	-1.1530681506386	0.433334400844478	0.00042513660780572	0.021958584266926
185	Carrier strain group	ENSRNOG00000014964	70.9537179504582	1.39293893543073	0.409880557413998	3.69490130285515e-05	0.00435061714542443
186	Carrier strain group	ENSRNOG00000015093	185.526332441768	-0.786196512845471	0.294305602174947	0.000694627835363735	0.0283776280335946
187	Carrier strain group	ENSRNOG00000015290	244.360556080208	0.700392811406921	0.273665368568037	0.00115964691102652	0.0378903416122144
188	Carrier strain group	ENSRNOG00000015439	94.2569653758207	-1.02910783807533	0.312078972113636	6.90749902487168e-05	0.0064332203516679
189	Carrier strain group	ENSRNOG00000015582	37.2947526774347	1.10625288717864	0.489194749148855	0.0012210172459409	0.0386154865908796
190	Carrier strain group	ENSRNOG00000015633	78.5459244403206	-0.750188573624442	0.31066641269223	0.00146872445639172	0.0429307229277287
191	Carrier strain group	ENSRNOG00000015844	176.987017561392	0.62220394491625	0.216148896193855	0.000584352222249712	0.0269988987686312
192	Carrier strain group	ENSRNOG00000015914	53.1608966580042	1.47153186090019	0.42214675580623	2.57735584483627e-05	0.00339453040383853
193	Carrier strain group	ENSRNOG00000016208	43.9730416361329	-1.39815651362297	0.481987648511765	0.000178121924391359	0.0121781856745722
194	Carrier strain group	ENSRNOG00000016581	542.267492008223	0.757815749836215	0.236405342065927	0.000146057155688867	0.0105339270578531
195	Carrier strain group	ENSRNOG00000016731	427.791162895936	1.40367019571915	0.294492313109744	1.15002034672921e-07	5.23170794658196e-05
196	Carrier strain group	ENSRNOG00000016975	33.962600319421	1.40320414930577	0.427410045376979	5.5978922105835e-05	0.00570791974713634
197	Carrier strain group	ENSRNOG00000017144	192.971233679674	0.651452476139226	0.258102860064786	0.00144569629428193	0.0428563803728487
198	Carrier strain group	ENSRNOG00000017154	138.687484345817	-0.687995393220411	0.254967799954624	0.000811529829539354	0.0308226145505171
199	Carrier strain group	ENSRNOG00000017178	63.689294861505	-1.27051550075771	0.480829862555418	0.000404261491959916	0.0211575439243446
200	Carrier strain group	ENSRNOG00000017194	1809.3897633693	0.935853897848819	0.265609669425185	3.60183300902524e-05	0.00434719192150516
201	Carrier strain group	ENSRNOG00000017265	36.1677473303898	-1.02604192271711	0.473212868875694	0.00164554468515049	0.0453694697807925
202	Carrier strain group	ENSRNOG00000017279	143.777574638301	1.19681109952922	0.295679818288351	3.53449305053208e-06	0.00087767316200784
203	Carrier strain group	ENSRNOG00000017431	45.7255748700686	-1.26456175667816	0.349109306158281	1.82747645735912e-05	0.00288205220501916
204	Carrier strain group	ENSRNOG00000017441	118.787477628878	0.752986397867286	0.310617061834502	0.00146494986937804	0.0429307229277287
205	Carrier strain group	ENSRNOG00000017469	1572.66906710728	0.506039651529485	0.1898066883825	0.00159915601502637	0.0444009796848168
206	Carrier strain group	ENSRNOG00000017628	282.800462932513	0.916971866597012	0.232199555046695	7.13910081415549e-06	0.00148142604262862
207	Carrier strain group	ENSRNOG00000017695	160.862517164418	0.964058784253251	0.329671683579077	0.000251790341977739	0.0155925453660351
208	Carrier strain group	ENSRNOG00000017895	344.214212577251	0.958559198282791	0.27409356144207	3.75353641406043e-05	0.00435263026524576
209	Carrier strain group	ENSRNOG00000017940	76.9147174857072	-1.1319724942779	0.318054011162127	2.44104623965398e-05	0.00328098805938946
210	Carrier strain group	ENSRNOG00000018126	42.5994076050486	1.65494162322037	0.497746150579895	4.47466712351383e-05	0.00476814078711005
211	Carrier strain group	ENSRNOG00000018186	143.428304840705	0.755049288380378	0.326130010962912	0.00183675394544563	0.0489159330334909
212	Carrier strain group	ENSRNOG00000018237	536.053426803878	0.741709861635432	0.23403362748102	0.000168564824027037	0.0117281455211282
213	Carrier strain group	ENSRNOG00000018276	280.601082200192	-1.12090504692453	0.234068271419024	1.22472971878798e-07	5.36522337549046e-05
214	Carrier strain group	ENSRNOG00000018326	98.1347026578219	0.76304332626241	0.297637494822866	0.000979468858907437	0.0346861007878957
215	Carrier strain group	ENSRNOG00000018590	61.2043826515132	0.756928012500682	0.322803402807479	0.00172682864370533	0.0469313875549707
216	Carrier strain group	ENSRNOG00000018593	105.815268295075	0.833689735907468	0.323183365565471	0.000834390172900707	0.0312315410287011
217	Carrier strain group	ENSRNOG00000018735	2457.0704521116	0.767081802749976	0.293156065961805	0.00076899379194303	0.029922363851827
218	Carrier strain group	ENSRNOG00000018775	283.03609610461	0.721829487299495	0.218521935097374	0.000113530817529523	0.00889299675323976
219	Carrier strain group	ENSRNOG00000018795	1878.47791070175	0.716005754096345	0.193354678367122	2.72066289160195e-05	0.00353626381119427
220	Carrier strain group	ENSRNOG00000018824	13.6807959081234	-1.81134633702603	0.847870660798068	0.00119392699640566	0.0381727087435785
221	Carrier strain group	ENSRNOG00000018835	80.6348304735778	-0.955079599380973	0.306591740046426	0.000138060193810496	0.0102702891345317
222	Carrier strain group	ENSRNOG00000018945	124.9900841748	0.846035728811852	0.287965362110157	0.000292149484869919	0.0169734375338916
223	Carrier strain group	ENSRNOG00000018960	75.5103090476296	-1.39692552722043	0.410579669601103	3.52650932054702e-05	0.00430016002509589
224	Carrier strain group	ENSRNOG00000018994	107.377365094469	1.05649696483439	0.252258727805069	2.11628054965064e-06	0.000568894689574266
225	Carrier strain group	ENSRNOG00000019041	341.812311496241	0.74892534391184	0.249175023238162	0.000269683450139813	0.0162128145743118
226	Carrier strain group	ENSRNOG00000019122	84.1066389651944	-1.00511376614765	0.301958965962682	6.47328230779864e-05	0.00627590025710183
227	Carrier strain group	ENSRNOG00000019129	49.5564152959617	-1.53769134798231	0.457601034392882	3.88348381705193e-05	0.00437465205600859
228	Carrier strain group	ENSRNOG00000019178	60.5865653459163	0.895557767736765	0.35737149884856	0.000900715172680821	0.0330752033196064
229	Carrier strain group	ENSRNOG00000019445	417.350516960032	0.604654941296141	0.230551641065114	0.0012263266999464	0.038679979218576
230	Carrier strain group	ENSRNOG00000019549	42.6516704939557	-1.20964048866364	0.461407318002827	0.000456556481209398	0.0226897061333814
231	Carrier strain group	ENSRNOG00000019578	1072.85521809221	1.17592846857513	0.201062372331899	4.05847917744869e-10	4.06679378746619e-07
232	Carrier strain group	ENSRNOG00000019721	121.284452683134	0.931190202247168	0.251259692043819	1.76429085832472e-05	0.00282000436111686
233	Carrier strain group	ENSRNOG00000019838	67.2447775815199	1.09423697345684	0.40752434009254	0.000446688823143906	0.0225787837613082
234	Carrier strain group	ENSRNOG00000019868	195.676508489644	0.776086552004985	0.262185410037837	0.000307368954990308	0.0173836770037025
235	Carrier strain group	ENSRNOG00000019895	277.021431186519	0.676858473264298	0.256864809672698	0.0010061099855725	0.0353552677709684
236	Carrier strain group	ENSRNOG00000019977	271.271594994031	-0.834571664071591	0.288786184578856	0.000330765820548367	0.0182817669413368
237	Carrier strain group	ENSRNOG00000019987	145.111691275568	1.41594405527176	0.509286583961418	0.000254074134737566	0.0156520253420621
238	Carrier strain group	ENSRNOG00000019992	28.1210732269814	-2.81744425869777	0.964923047958802	0.000150552714445544	0.0107273343762765
239	Carrier strain group	ENSRNOG00000020423	45.2485006558484	-1.48414957898967	0.750527569675698	0.00156119750368064	0.0440712269058104
240	Carrier strain group	ENSRNOG00000020457	60.739389934428	-1.14742989694532	0.378169589890378	0.000143424517862232	0.0105339270578531
241	Carrier strain group	ENSRNOG00000020560	7212.95330888273	-1.9880640806377	0.389552775535716	1.58587314969029e-08	9.87247769186145e-06
242	Carrier strain group	ENSRNOG00000020595	830.015702501604	0.928620567348531	0.358848355873333	0.000656107248650119	0.0281175236849044
243	Carrier strain group	ENSRNOG00000020674	1076.68348305867	0.831067750986222	0.22193771920125	1.86791613387179e-05	0.0029070673725573
244	Carrier strain group	ENSRNOG00000020703	25.0225093064345	-1.15967145999755	0.54219681855196	0.00159101740599276	0.0443552408614064
245	Carrier strain group	ENSRNOG00000020849	24.7120437146551	1.4638143496006	0.607084317078043	0.000751188886994119	0.029916034193153
246	Carrier strain group	ENSRNOG00000020865	288.19007574859	-0.860832524433687	0.245530749626529	4.0996520255307e-05	0.00457459284509218
247	Carrier strain group	ENSRNOG00000020957	11.0634678463931	1.99348104824617	0.887902219802828	0.000924490108257172	0.033441163002678
248	Carrier strain group	ENSRNOG00000021125	410.052837742411	0.653095792184357	0.194403109869588	0.000111236010013849	0.0088364463947161
249	Carrier strain group	ENSRNOG00000021129	51.5559845685038	-1.03835236472613	0.475103302831269	0.00151440206034255	0.0434940192880652
250	Carrier strain group	ENSRNOG00000021170	18.521134085212	1.30739718103041	0.574043167510522	0.00107097638627548	0.036295805606921
251	Carrier strain group	ENSRNOG00000021240	73.4416741575618	-0.828865549902003	0.348543562568565	0.00134509738051953	0.041004669630889
252	Carrier strain group	ENSRNOG00000021437	54.0447513961996	-1.1091351237945	0.399086446746378	0.000321279219961239	0.0180099081218082
253	Carrier strain group	ENSRNOG00000021735	890.65982641243	0.746094803105691	0.264227518055191	0.000491239553972631	0.0240098406792904
254	Carrier strain group	ENSRNOG00000021871	57.770500041701	-1.1424685567896	0.301352087857307	1.08579462452291e-05	0.00203853632045349
255	Carrier strain group	ENSRNOG00000021954	53.8401384353565	-1.05251680091974	0.433447962272517	0.000855390475547014	0.0317164844663639
256	Carrier strain group	ENSRNOG00000021987	13.6224646862714	3.34979185025985	1.00051463024836	6.31691384959642e-05	0.00617491380272946
257	Carrier strain group	ENSRNOG00000022009	71.8922656962408	1.78191719384299	0.489391150331014	1.36352863749191e-05	0.00233736474264554
258	Carrier strain group	ENSRNOG00000022196	57.6481245943154	-0.934493754167928	0.411065283979252	0.00145865654701199	0.0429178846717856
259	Carrier strain group	ENSRNOG00000022669	436.060630306637	1.13866710720245	0.305139931375464	1.23157478273784e-05	0.00219068792293122
260	Carrier strain group	ENSRNOG00000022877	67.5857788149311	0.948270625985214	0.376869187699384	0.000788922560608379	0.030447250951973
261	Carrier strain group	ENSRNOG00000023226	346.291299662407	0.722714511792331	0.242904371790735	0.000328152438850121	0.0182224743977428
262	Carrier strain group	ENSRNOG00000023320	677.010916066995	0.520636558503838	0.191709451021793	0.0013004761284316	0.0401619625250364
263	Carrier strain group	ENSRNOG00000023657	21.6208591375439	-1.42638395885569	0.65535455228485	0.00114582221303659	0.0376466253772133
264	Carrier strain group	ENSRNOG00000024089	68.021261370143	-1.17542217543526	0.46540340133674	0.000605329777093734	0.027319164019203
265	Carrier strain group	ENSRNOG00000024335	14.0228942893619	-2.27952727269418	1.13813190501343	0.001194494868955	0.0381727087435785
266	Carrier strain group	ENSRNOG00000024508	7258.16976408451	-1.38191144428994	0.509803266492701	0.000298560809656705	0.0172262305200952
267	Carrier strain group	ENSRNOG00000024808	107.039437203216	-0.97442645569776	0.296723693743419	7.83360292254309e-05	0.0070193829824121
268	Carrier strain group	ENSRNOG00000025005	9.45084724923155	2.357497861423	1.02264165826419	0.000838758916807526	0.0312960267129319
269	Carrier strain group	ENSRNOG00000025053	142.235400449534	-1.05195218539341	0.275706387356133	1.00614110755055e-05	0.00195092410165703
270	Carrier strain group	ENSRNOG00000025164	98.9262194801517	-1.47619957851794	0.283313009305053	1.14107226564037e-08	7.93917809293784e-06
271	Carrier strain group	ENSRNOG00000025406	91.6720962437603	-1.43391969603245	0.313139912129831	2.84416163353184e-07	0.00010851852839166
272	Carrier strain group	ENSRNOG00000025602	121.180835616284	1.07792904531702	0.253752375832441	1.67186583311885e-06	0.000459879745909995
273	Carrier strain group	ENSRNOG00000025695	109.248989259638	-1.37630484594834	0.267535222613562	1.74246370709078e-08	1.03049303637349e-05
274	Carrier strain group	ENSRNOG00000025768	155.010817576375	0.831795485597241	0.281967126978572	0.000292744441741113	0.0169734375338916
275	Carrier strain group	ENSRNOG00000025923	24.7124534640272	-1.66058554235849	0.714751112981501	0.00074427395444487	0.0297407849093714
276	Carrier strain group	ENSRNOG00000026133	120.542277849123	1.9298201823486	0.405660401555593	1.039099416019e-07	4.9161871570691e-05
277	Carrier strain group	ENSRNOG00000026519	30.8254415914549	-3.42093579029506	0.801114224253552	7.65866113262997e-07	0.000244828767234452
278	Carrier strain group	ENSRNOG00000026842	59.0993939073672	-0.920944254739682	0.320207112906381	0.000306553170228543	0.0173836770037025
279	Carrier strain group	ENSRNOG00000027016	24.5144573022958	-2.56378603629331	0.500470503930653	1.94573731984141e-08	1.09591338186115e-05
280	Carrier strain group	ENSRNOG00000027350	16.9473235486356	-1.94121986036157	0.861702135293385	0.000797159204208241	0.030447250951973
281	Carrier strain group	ENSRNOG00000027447	78.2391699575618	-1.21624938766099	0.310701977763623	6.35964037347447e-06	0.00136766956977193
282	Carrier strain group	ENSRNOG00000027498	58.0934396108746	-1.50860114380212	0.530815108261673	0.000199085739813874	0.0131804711610968
283	Carrier strain group	ENSRNOG00000028129	52.9143942998608	-1.30911976120902	0.454388553732829	0.000200582077189502	0.0131804711610968
284	Carrier strain group	ENSRNOG00000028166	31.1451082255937	1.32509463850507	0.475579274928609	0.000279684024230854	0.0163964918094262
285	Carrier strain group	ENSRNOG00000028353	16.3212401447021	-1.42754901997264	0.586324569963637	0.000685704233199878	0.0283032013817116
286	Carrier strain group	ENSRNOG00000028592	26.8514775988638	-1.95478808227144	0.600024490230628	4.94959584394163e-05	0.00516994392192136
287	Carrier strain group	ENSRNOG00000028640	64.5450022002642	1.17699323250515	0.319797247753708	1.5113637503059e-05	0.0025537729198026
288	Carrier strain group	ENSRNOG00000028717	225.262659640262	0.703881898563169	0.281931739295142	0.0013287398230745	0.0408215119218143
289	Carrier strain group	ENSRNOG00000028909	14.8874592213978	1.72336514534669	0.863605057900209	0.00168886327718523	0.0462404510244142
290	Carrier strain group	ENSRNOG00000029988	68.2882603617473	-1.32596937295513	0.583400878584221	0.000973019012646454	0.0346652677156092
291	Carrier strain group	ENSRNOG00000030332	116.134102971337	4.16293459403355	1.64972244915733	0.000229442828601648	0.0146905351047262
292	Carrier strain group	ENSRNOG00000030345	1523.67082068879	0.627851926175139	0.212615792660672	0.000453951736889515	0.0226897061333814
293	Carrier strain group	ENSRNOG00000030418	86.7031457108965	-1.07059813529715	0.297174147540485	2.24165519777607e-05	0.00311932913874064
294	Carrier strain group	ENSRNOG00000030628	476.358321412599	0.596666681395643	0.22178059143608	0.0010770906127857	0.036295805606921
295	Carrier strain group	ENSRNOG00000030704	103.755241379434	-2.33580140194483	0.453949643349832	1.25117611281343e-08	8.22161725686514e-06
296	Carrier strain group	ENSRNOG00000030963	39.5628299737644	1.10644724511887	0.481814650566732	0.00116696780344538	0.0379801561775651
297	Carrier strain group	ENSRNOG00000031439	42.3803379194017	2.35443829064539	0.449081499400154	8.96773791004563e-09	6.62940025000123e-06
298	Carrier strain group	ENSRNOG00000031544	26.5693433281411	-1.29091366439841	0.599271192852564	0.00133218664202066	0.0408215119218143
299	Carrier strain group	ENSRNOG00000031778	22.9367383832444	-2.1444487244361	0.68261456011975	7.17897788759019e-05	0.00663382425425131
300	Carrier strain group	ENSRNOG00000032048	29.0825435812153	-1.69453446688208	0.554451672530721	0.000100647417355372	0.00844296207432159
301	Carrier strain group	ENSRNOG00000032232	272.538040676956	0.75831908212579	0.280636195104426	0.000672090747555867	0.0283032013817116
302	Carrier strain group	ENSRNOG00000032531	1028.69508866482	0.909401951468823	0.310873403368516	0.0002700308142661	0.0162128145743118
303	Carrier strain group	ENSRNOG00000032805	2362.90904351077	1.15889740709768	0.287087334971218	3.56174431656885e-06	0.00087767316200784
304	Carrier strain group	ENSRNOG00000032844	1386.96738002423	0.808458716915774	0.278020444141348	0.000333921473371231	0.0183703404048136
305	Carrier strain group	ENSRNOG00000032902	148.837797106256	-0.713857019560078	0.253031807971932	0.000513597876748997	0.0247846466685188
306	Carrier strain group	ENSRNOG00000033146	127.464638338765	0.856322589162718	0.274369956024283	0.000153692084481574	0.0108854489535812
307	Carrier strain group	ENSRNOG00000033152	1484.03932478228	0.768531924665946	0.214913381876556	3.86281373694455e-05	0.00437465205600859
308	Carrier strain group	ENSRNOG00000033215	1000.77497375719	1.21352874695611	0.273248153986709	6.08898424766525e-07	0.000211825016709955
309	Carrier strain group	ENSRNOG00000033261	75.6443082147819	-1.4488545587745	0.394820113745062	1.2691594749723e-05	0.00220759092205476
310	Carrier strain group	ENSRNOG00000034007	50.3012010308204	-1.18217373556938	0.438076084920054	0.000375177018235734	0.0201708807804194
311	Carrier strain group	ENSRNOG00000034025	60.0127454257124	-1.05039654178055	0.500552962962536	0.00181836531249574	0.0487701245265297
312	Carrier strain group	ENSRNOG00000034066	324.469682357297	0.682510542834499	0.285919714777554	0.00188467299089544	0.0497146364715014
313	Carrier strain group	ENSRNOG00000034180	1378.79864310599	0.560936411093215	0.191378550543511	0.00076905635872129	0.029922363851827
314	Carrier strain group	ENSRNOG00000037207	67.4977985193152	-0.967792336835151	0.400395197382326	0.00095013368200317	0.0342169074343048
315	Carrier strain group	ENSRNOG00000037814	161.307664310107	0.712787243553432	0.294929569566996	0.00165424247612792	0.0453976334284013
316	Carrier strain group	ENSRNOG00000037853	1439.16651787264	0.833775161878258	0.224572722224604	2.00803492359595e-05	0.00300646038940417
317	Carrier strain group	ENSRNOG00000038372	13.9758429240294	-4.51056068068303	1.33438204064993	4.98286783140882e-05	0.00516994392192136
318	Carrier strain group	ENSRNOG00000038436	131.435314296417	-0.898229523885502	0.328333918575031	0.000466855528495216	0.0229127269337818
319	Carrier strain group	ENSRNOG00000039865	112.696743484564	1.11376803107408	0.328197013112324	4.46357549085704e-05	0.00476814078711005
320	Carrier strain group	ENSRNOG00000039980	379.753235542833	0.685656322949786	0.28033636553229	0.0016298111401876	0.0451461502719882
321	Carrier strain group	ENSRNOG00000040205	33.8735833307344	-1.28320349304787	0.559109439371875	0.000976743010014689	0.0346861007878957
322	Carrier strain group	ENSRNOG00000040297	54.2556482325562	-1.00903352769796	0.386961591036389	0.00059346621538937	0.0272074356419592
323	Carrier strain group	ENSRNOG00000042195	235.350742651781	0.861099959419763	0.318197990756829	0.000539246093292352	0.0252102877132883
324	Carrier strain group	ENSRNOG00000042319	19.718238322524	4.11677549789721	0.90550878748444	7.28564958026447e-07	0.000239374064542689
325	Carrier strain group	ENSRNOG00000043044	118.422258932945	1.33833362765716	0.476934756548653	0.000249557630764466	0.0155925453660351
326	Carrier strain group	ENSRNOG00000043498	123.667532274491	-0.810360696509455	0.288435584917749	0.000443099703701756	0.0224934905381303
327	Carrier strain group	ENSRNOG00000043866	17348.5057812209	-1.79555897689182	0.363216243161606	3.91730349744051e-08	2.04531044625687e-05
328	Carrier strain group	ENSRNOG00000045770	18.6367721418438	-1.77401345422961	0.733959823205453	0.000634278073275621	0.0278458313103709
329	Carrier strain group	ENSRNOG00000046002	476.016172107916	0.701986041689348	0.25235534084598	0.000628405585374096	0.0277342584470329
330	Carrier strain group	ENSRNOG00000046261	225.624011809744	0.843952007530711	0.240633707010222	4.33420849156949e-05	0.00470321266406274
331	Carrier strain group	ENSRNOG00000046366	61.9464833178962	-1.21392096845067	0.412571826292337	0.000183132248379186	0.0123073195103921
332	Carrier strain group	ENSRNOG00000046675	30.5762402834893	1.37646665722983	0.660365860435238	0.00141826766918987	0.0424766035828446
333	Carrier strain group	ENSRNOG00000047931	11398.4327569922	0.540030928350393	0.212477558437462	0.00182903409923477	0.0488347975750539
334	Carrier strain group	ENSRNOG00000048891	31.7035740946667	-1.30129667032881	0.500242851947319	0.000462943224584732	0.0228889856420334
335	Carrier strain group	ENSRNOG00000049075	272.35611149961	1.87892405481489	0.460148139073801	2.16691531641185e-06	0.00056956165250043
336	Carrier strain group	ENSRNOG00000049402	290.345955358526	0.772914430372358	0.282240116549257	0.000593054394531902	0.0272074356419592
337	Carrier strain group	ENSRNOG00000049768	28.5167612373199	-1.57379975637335	0.495953835737956	7.29946188877431e-05	0.00669287094731958
338	Carrier strain group	ENSRNOG00000049829	16606.0824486369	1.64675700126235	0.383151062242991	8.77779514064101e-07	0.0002732204234829
339	Carrier strain group	ENSRNOG00000049912	913.380236108896	0.676133684839086	0.259589148669464	0.00107706061722381	0.036295805606921
340	Carrier strain group	ENSRNOG00000049976	14.0532233885385	0.222050978773592	0.432676041771282	0.000378266687754894	0.0202449700577596
341	Carrier strain group	ENSRNOG00000050067	27.0148571303195	1.25920042199083	0.553996547937039	0.0010276678160209	0.0354380610142718
342	Carrier strain group	ENSRNOG00000050206	14.1725204854907	-1.92317401685699	0.888283631978298	0.0010122483048262	0.0353552677709684
343	Carrier strain group	ENSRNOG00000050697	98.6162665468911	1.06649623145248	0.323529063854773	6.74779361996119e-05	0.0064332203516679
344	Carrier strain group	ENSRNOG00000051048	616.635497769022	0.94609694155077	0.2351814890943	5.08807063147328e-06	0.00118003332213855
345	Carrier strain group	ENSRNOG00000051235	795.423792107628	0.908330939801408	0.27057556473909	6.70222451976553e-05	0.0064332203516679
346	Carrier strain group	ENSRNOG00000051850	157.965471251924	2.20912172943532	0.59267396614936	8.28527761679617e-06	0.00166098751951636
347	Carrier strain group	ENSRNOG00000051948	44.0030158152633	-1.35798679750277	0.579581330013828	0.000815647476691904	0.0308226145505171
348	Carrier strain group	ENSRNOG00000052207	1736.69170768951	0.725311117720543	0.272733672199321	0.000823921953133083	0.0309376154338353
349	Carrier strain group	ENSRNOG00000052219	142.986363899241	0.760104285876022	0.304822184055205	0.00118228531312951	0.0381037348329588
350	Carrier strain group	ENSRNOG00000052415	56.4003088242758	1.22855269594267	0.378010538330849	6.85978645041768e-05	0.0064332203516679
351	Carrier strain group	ENSRNOG00000052513	110.937844522082	-0.700438940398996	0.272836472895752	0.0011171449272909	0.0371168264044852
352	Carrier strain group	ENSRNOG00000052707	21.6626426111376	-1.87204164707512	0.579570365731417	5.66173083408418e-05	0.00572367113722629
353	Carrier strain group	ENSRNOG00000052730	292.997382260504	0.614204034222817	0.22002530660472	0.00079187137906239	0.030447250951973
354	Carrier strain group	ENSRNOG00000054140	1855.91486437239	0.501540877976477	0.140419679697062	8.31567262936358e-05	0.00734013252687406
355	Carrier strain group	ENSRNOG00000054352	218.393064177261	1.64910515097797	0.47069261096434	2.22815513853683e-05	0.00311932913874064
356	Carrier strain group	ENSRNOG00000054497	21.4018754654223	-1.50121165459427	0.6737081813011	0.00102069652947271	0.0353552677709684
357	Carrier strain group	ENSRNOG00000055293	27.045537760404	-1.29501373930912	0.503263258769248	0.000510951776319029	0.0247685967635306
358	Carrier strain group	ENSRNOG00000055314	206.907151365391	0.883525043291419	0.26072634219433	6.18349473800022e-05	0.00609486464675555
359	Carrier strain group	ENSRNOG00000055562	85.3018606770959	0.88581906203543	0.343197161655457	0.000754827559672381	0.029922363851827
360	Carrier strain group	ENSRNOG00000055567	46.7308932815917	-0.872519244313381	0.355768822080724	0.00105998176485417	0.036295805606921
361	Carrier strain group	ENSRNOG00000055583	25.2484963953936	-1.47608138886059	0.584728994880239	0.000518608945851017	0.0247846466685188
362	Carrier strain group	ENSRNOG00000056001	322.549512000035	0.97610301088479	0.332295741721183	0.000233826668549838	0.0148091864266517
363	Carrier strain group	ENSRNOG00000056343	19.8357445397015	-1.40689457789874	0.580576194337975	0.00069576531364072	0.0283776280335946
364	Carrier strain group	ENSRNOG00000056716	106.542250343657	-1.59311675209944	0.410371940787604	5.46573550463728e-06	0.00120886528589726
365	Carrier strain group	ENSRNOG00000057527	690.131426096019	3.72690413454973	1.31072578911119	0.000107108556029811	0.00873710345324553
366	Carrier strain group	ENSRNOG00000057620	49.9169832669015	-1.21415750160784	0.572791676682433	0.00144295711784504	0.0428563803728487
367	Carrier strain group	ENSRNOG00000058590	27.8938420192046	1.43714017099064	0.666452302594549	0.00130533500154912	0.0402070374956328
368	Carrier strain group	ENSRNOG00000058898	576.804893802527	-0.686016639001169	0.224642490444672	0.000275895627932757	0.0163164674359432
369	Carrier strain group	ENSRNOG00000058914	255.926649599974	0.623877224231263	0.240522222764607	0.0012952982002704	0.0401067725465924
370	Carrier strain group	ENSRNOG00000059801	121.648138043123	-0.927515306347335	0.30493081730354	0.000179743006453359	0.0122183924156916
371	Carrier strain group	ENSRNOG00000060098	187.25901640368	1.01374228152697	0.31378862352025	8.84667126251521e-05	0.0076940020362522
372	Carrier strain group	ENSRNOG00000060120	35.4125555584045	0.976379985564732	0.452779275652683	0.0018403441156496	0.0489159330334909
373	Carrier strain group	ENSRNOG00000060329	283.693702199974	0.9557940288429	0.276312556033238	4.24707389093052e-05	0.00469480280204917
374	Carrier strain group	ENSRNOG00000060367	58.2505882809436	-0.986231257695761	0.446760914812686	0.00157077297707851	0.0442359589830587
375	Carrier strain group	ENSRNOG00000060486	27.4923301266977	-1.099408170102	0.50452300141892	0.00148951835973779	0.0432406438403156
376	Carrier strain group	ENSRNOG00000060615	30.9745821307473	-1.84199957449399	0.494741026242983	1.07459152797336e-05	0.00203853632045349
377	Carrier strain group	ENSRNOG00000060649	40.9292222419421	1.58941925444282	0.741735792262221	0.00111021070397424	0.0370424180465641
378	Carrier strain group	ENSRNOG00000060949	161.184786615467	0.888666080975627	0.370202915282112	0.00114512068193041	0.0376466253772133
379	Carrier strain group	ENSRNOG00000061262	99.2273610929659	-0.741497927278502	0.258113398139907	0.000429945220510724	0.0221104002965254
380	Carrier strain group	ENSRNOG00000061359	57.675942195202	1.05615204974426	0.401009272636011	0.00051800518465068	0.0247846466685188
381	Carrier strain group	ENSRNOG00000061684	110.131025628873	0.756154434221206	0.328183811970959	0.00188720593301523	0.0497146364715014
382	Carrier strain group	ENSRNOG00000061857	187.338769086204	0.647043174429344	0.23098369825054	0.000669732740426819	0.0283032013817116
383	Carrier strain group	ENSRNOG00000062328	39.8718881385788	-1.44290378661433	0.470135385265665	0.000106550859670744	0.00873710345324553
384	Carrier strain group	ENSRNOG00000062419	16.0949656444769	-1.72467135521704	0.736191615941859	0.000686761819119989	0.0283032013817116
385	Carrier strain group	ENSRNOG00000062459	85.4931211914245	0.0272236806544062	0.291124951298241	1.23529833536513e-11	3.65277717767469e-08
386	Carrier strain group	ENSRNOG00000062608	1148.83081983404	5.52302633995267	0.912882931140266	5.35329291608685e-11	1.05531247685792e-07
387	Carrier strain group	ENSRNOG00000062657	24.9056117180999	2.00856783736845	1.12795707123649	0.00188025233443926	0.0497146364715014
388	Carrier strain group	ENSRNOG00000063087	2098.20787688178	-0.89372705164203	0.219647294466207	4.28441236305248e-06	0.00101352058860369
389	Carrier strain group	ENSRNOG00000063170	67.4468458241802	-1.43806692392165	0.409876577235958	2.42456978019353e-05	0.00328098805938946
390	Carrier strain group	ENSRNOG00000063289	18.1593262049387	3.67162813260083	0.850536580568517	1.07468738316723e-06	0.00031778505920255
391	Carrier strain group	ENSRNOG00000063419	401.970225610069	5.31589350866256	1.20794823461035	3.26077033300914e-07	0.000116873913632825
392	Carrier strain group	ENSRNOG00000063422	131.277755286099	1.93262254686648	0.91368377403467	0.000970581973209914	0.0346652677156092
393	Carrier strain group	ENSRNOG00000063489	63.916810076245	0.874503381715117	0.353185655954151	0.00102197633474933	0.0353552677709684
394	Carrier strain group	ENSRNOG00000063586	27.8389864596363	1.51201434959523	0.530869866054015	0.000217907394386131	0.014239826855244
395	Carrier strain group	ENSRNOG00000063636	98.3142022655315	-1.24620420041675	0.403895811693206	0.000113436876477519	0.00889299675323976
396	Carrier strain group	ENSRNOG00000064003	97.4891029851736	2.19588087853423	0.644441775726509	2.76411208975764e-05	0.00355368671713623
397	Carrier strain group	ENSRNOG00000064046	49.0611580786948	-1.02607042103929	0.387187784509501	0.000538772815503048	0.0252102877132883
398	Carrier strain group	ENSRNOG00000064086	236.392860484658	2.83375131735283	0.956505214464762	9.37953514054998e-05	0.00803921316249458
399	Carrier strain group	ENSRNOG00000064090	1334.94873235054	1.18734893095802	0.279590828826653	1.48262893530532e-06	0.000417536548733126
400	Carrier strain group	ENSRNOG00000064589	1323.74045062488	2.55002925463175	0.432080387233395	1.65145594926998e-10	1.95334209679654e-07
401	Carrier strain group	ENSRNOG00000064613	19.5790527500258	1.52980357339459	0.706676460709738	0.00116881779241069	0.0379801561775651
402	Carrier strain group	ENSRNOG00000064619	19.2856762259855	2.65827332046143	0.725245240576837	1.18611705705575e-05	0.00215836808474699
403	Carrier strain group	ENSRNOG00000064789	25.7000494630541	1.39699182319093	0.696730561063018	0.00177061873963286	0.0477058734678304
404	Carrier strain group	ENSRNOG00000064886	26.8710874655579	2.31180376338234	1.02270225915647	0.000821618262066029	0.0309376154338353
405	Carrier strain group	ENSRNOG00000064942	58.9221159378826	-1.95302696687863	0.569474171323016	2.58291965121295e-05	0.00339453040383853
406	Carrier strain group	ENSRNOG00000065129	18.6487089295518	-2.24350008517884	0.99824129336933	0.000720913986243397	0.0291022888371567
407	Carrier strain group	ENSRNOG00000065312	115.845785593923	-0.762979380752354	0.326936568511304	0.00172996998427183	0.0469313875549707
408	Carrier strain group	ENSRNOG00000065366	21.0073154865502	1.81851282800765	0.690038780335116	0.000337346829372926	0.0184728624899212
409	Carrier strain group	ENSRNOG00000065563	42.9406015251574	-1.24013319015856	0.406680223064854	0.000129147910415311	0.00979206079738656
410	Carrier strain group	ENSRNOG00000065670	498.396004153601	3.3699882487048	0.806525766898794	1.03514370158468e-06	0.000313940505188299
411	Carrier strain group	ENSRNOG00000065676	74.7464046071348	-0.933597362414114	0.360552540043055	0.000676512975015264	0.0283032013817116
412	Carrier strain group	ENSRNOG00000065858	34.6646654783658	-1.4137702652598	0.542747628427698	0.000411821411512218	0.0214582539883987
413	Carrier strain group	ENSRNOG00000066159	36.0311367073208	-1.56954929853571	0.457537257903306	3.21766843709243e-05	0.00396443565353429
414	Carrier strain group	ENSRNOG00000066282	79.3822412849515	-0.933593944396232	0.358853340960585	0.000646568448994078	0.0279109912945327
415	Carrier strain group	ENSRNOG00000066549	19.6751374023675	-4.87549681863556	1.27479522781254	9.3014498445324e-06	0.00183362581268549
416	Carrier strain group	ENSRNOG00000066785	161.61672143069	1.85598264936805	0.613788366165798	9.93426712301421e-05	0.00839303653792943
417	Carrier strain group	ENSRNOG00000067005	9137.87890993263	-1.18509946345803	0.521635716448841	0.0010003520785089	0.035319893685383
418	Carrier strain group	ENSRNOG00000067038	32.2198950618497	-0.955824292174283	0.415215910476659	0.00135925815128253	0.0412238600342815
419	Carrier strain group	ENSRNOG00000067060	192.123099444772	1.52689301743059	0.433459646602685	2.19135585884586e-05	0.00311932913874064
420	Carrier strain group	ENSRNOG00000067065	246.847187530822	0.676623424469907	0.27468312720133	0.00159046092851093	0.0443552408614064
421	Carrier strain group	ENSRNOG00000067300	46.0616182503542	-0.914279565369009	0.333953209203334	0.000454499072475104	0.0226897061333814
422	Carrier strain group	ENSRNOG00000067433	13191.2989749237	-1.75922780635289	0.379415084038107	1.91209125276566e-07	8.07721976346866e-05
423	Carrier strain group	ENSRNOG00000067504	23.3586568207625	4.96958210788315	2.10828019129064	0.000387386337590995	0.0206396648694878
424	Carrier strain group	ENSRNOG00000067700	29.0230720566317	-2.0891145807593	0.96137674806012	0.000850736231695438	0.0316431073852001
425	Carrier strain group	ENSRNOG00000067959	56.9367769230777	-1.09704279306248	0.376953117486882	0.000223140090556169	0.0144224097874227
426	Carrier strain group	ENSRNOG00000068013	304.232037030585	3.65893558413252	0.968685623120441	5.24461068607129e-06	0.0011929472152856
427	Carrier strain group	ENSRNOG00000068111	163.185982710839	0.120060309747293	0.327767864629225	0.00010476368737987	0.00866534891139232
428	Carrier strain group	ENSRNOG00000068341	11.1205707589117	1.91733845102252	0.798896245776618	0.000624654515921225	0.027671961102308
429	Carrier strain group	ENSRNOG00000068480	396.081824041694	0.627041630754382	0.225107694763859	0.000743493675580815	0.0297407849093714
430	Carrier strain group	ENSRNOG00000068499	391.931763884982	3.00263746762127	0.509246201076287	1.59819216890283e-10	1.95334209679654e-07
431	Carrier strain group	ENSRNOG00000068610	384.934328336514	1.89433645639535	0.85509997960297	0.000797991866343561	0.030447250951973
432	Carrier strain group	ENSRNOG00000068741	44.2719062830888	0.0838571507218373	0.307414087312761	0.00135390608549576	0.0411670981471565
433	Carrier strain group	ENSRNOG00000068800	75.9736940007423	-1.05284519446744	0.489263011973595	0.00163711385742727	0.0452424829571257
434	Carrier strain group	ENSRNOG00000069268	12.352876479657	4.96779946392189	1.33375577478879	3.07344730246902e-05	0.00385662120231882
435	Carrier strain group	ENSRNOG00000069405	103.943854709023	2.53475972066864	1.08354239438302	0.000526257020263693	0.0249982652035299
436	Carrier strain group	ENSRNOG00000069406	63.6558972554331	1.13052591905251	0.498114502012428	0.00115130431716055	0.0377219597323408
437	Carrier strain group	ENSRNOG00000069413	315.204647725742	0.750627255957107	0.233815132129024	0.00014532299098139	0.0105339270578531
438	Carrier strain group	ENSRNOG00000069633	35.4512181459263	-1.22069845738232	0.471694313537626	0.000519664556458629	0.0247846466685188
439	Carrier strain group	ENSRNOG00000069857	16.4090972964772	-0.389506850021531	1.07121887565408	0.00102227777964755	0.0353552677709684
440	Carrier strain group	ENSRNOG00000070034	957.67765086596	0.528922755491957	0.183218724023332	0.000767079936429429	0.029922363851827
441	Carrier strain group	ENSRNOG00000070119	246.855540667651	-0.707282036060578	0.238947870477439	0.000357245772785911	0.0193830412867512
442	Carrier strain group	ENSRNOG00000070241	25.9724687736369	-1.41369097546589	0.510778432511799	0.00027334379191597	0.0163164674359432
443	Carrier strain group	ENSRNOG00000070412	86.6757728306883	3.48939212190392	1.15405804865617	7.58472754813453e-05	0.00690093518764117
444	Carrier strain group	ENSRNOG00000070540	725.558198473557	2.01407857227401	0.310853015932059	4.96693840055985e-12	1.9582982467274e-08
445	Carrier strain group	ENSRNOG00000070721	109.892220715851	6.3867731889804	1.02592289896357	2.70756259384331e-11	6.40501007199574e-08
446	Carrier strain group	ENSRNOG00000070935	16.4491899163657	-3.0197559748938	0.989834238442534	0.00010263312988274	0.00854890605812009
447	Carrier strain group	ENSRNOG00000070978	70.0862179235692	0.848471126518001	0.333536582365125	0.000883306116677294	0.0325497803473369
448	Carrier strain group	ENSRNOG00000071001	40.3338692522341	-1.07291447861587	0.464152810974236	0.00114262500731229	0.0376466253772133
449	Carrier strain group	ENSRNOG00000071163	101.486187417656	3.19237516128484	1.23989753123305	0.000255993666208958	0.0156885652016557
450	Eosinophilic strain group	BambuGene101796	74.4050161679956	-0.822479872390691	0.318453508813722	0.000429968110603322	0.0322267650547546
451	Eosinophilic strain group	BambuGene111911	17.3130225666812	0.14115413706377	0.272915672568838	0.000454405255172578	0.0328842030067594
452	Eosinophilic strain group	BambuGene12025	72.5335514871451	-1.13792219143571	0.496894706782049	0.000658932012850702	0.0420084847049772
453	Eosinophilic strain group	BambuGene122597	20.4730328036151	-0.0824967791924899	0.188144960034962	2.90468501149139e-05	0.00457504975692315
454	Eosinophilic strain group	BambuGene122618	14.7430451315274	-0.0914829258223519	0.197492240527131	2.76593604716085e-05	0.00446234640122985
455	Eosinophilic strain group	BambuGene125150	13.2532110399662	-0.102421535265275	0.211419782157944	1.27682798218802e-06	0.000427354325638331
456	Eosinophilic strain group	BambuGene14197	163.708866444372	-1.82538327619264	0.432762379758739	9.76411614862592e-07	0.000344005228941589
457	Eosinophilic strain group	BambuGene153341	699.601027944164	1.12297252084747	0.308283439895808	1.21584947671861e-05	0.00229264687243786
458	Eosinophilic strain group	BambuGene15366	646.857022136143	1.36405915126763	0.436309474791525	6.84411577993886e-05	0.00881048289055975
459	Eosinophilic strain group	BambuGene157709	175.309718004709	-2.47765766405572	0.57938291519332	7.07623943865322e-07	0.000273710502523148
460	Eosinophilic strain group	BambuGene31458	12.3802587469751	2.8869589368435	1.11035383206263	0.000359951621383406	0.0292931111332736
461	Eosinophilic strain group	BambuGene36875	145.935126445322	-1.93862671873175	0.532014370209702	9.77951421545778e-06	0.00200759373958435
462	Eosinophilic strain group	BambuGene39883	37.669976870999	1.63161719642249	0.553541406827559	0.000110666660239484	0.0127724590283294
463	Eosinophilic strain group	BambuGene46397	14.129532634998	1.69899743128582	0.731176018180115	0.000615850106216456	0.0400509778135627
464	Eosinophilic strain group	BambuGene47480	12.9923330495052	-3.62966288585829	0.749755724598827	8.41524200093106e-08	5.12105726856659e-05
465	Eosinophilic strain group	BambuGene53065	9.24692986332089	-0.163165543765293	0.341600570560092	3.99857294272222e-05	0.00588273566562254
466	Eosinophilic strain group	BambuGene68517	20.4326386851646	-2.48669356899903	0.726356503318441	2.11431720914585e-05	0.00372453668369009
467	Eosinophilic strain group	BambuGene72036	123.086751105161	2.91885614234659	0.478214272738852	5.49169626340195e-11	9.19035369680316e-08
468	Eosinophilic strain group	BambuGene8506	15.3072206337545	-2.06913832032953	0.697146325163415	9.35093006350395e-05	0.0113809319718355
469	Eosinophilic strain group	BambuGene903	19.4190538580083	2.60833554246405	0.829358578890672	6.8238274607335e-05	0.00881048289055975
470	Eosinophilic strain group	BambuGene94294	153.528998654295	-1.74504977530711	0.507249686868125	2.08758609454455e-05	0.00372453668369009
471	Eosinophilic strain group	ENSRNOG00000000158	67.5712662585648	-1.2540685291558	0.411480272035497	8.53726504208703e-05	0.0106819536806973
472	Eosinophilic strain group	ENSRNOG00000000451	982.970898207795	1.66925299609509	0.427228720272735	3.77165167378988e-06	0.00097105524247498
473	Eosinophilic strain group	ENSRNOG00000000459	148.293681722575	1.64306392923809	0.487380082483487	2.83790768442191e-05	0.00452308429512387
474	Eosinophilic strain group	ENSRNOG00000000632	19.8213145676757	1.96094273343683	0.584036502981286	3.50601614717191e-05	0.00526803809816222
475	Eosinophilic strain group	ENSRNOG00000000655	80.9133726951847	1.10555170888532	0.411096677894946	0.000269620256669929	0.0243897026776825
476	Eosinophilic strain group	ENSRNOG00000000699	8.16750157222544	2.31839110151463	0.996827578880833	0.000791415982306568	0.0481612598687288
477	Eosinophilic strain group	ENSRNOG00000000855	10.9229215922389	2.2836190214411	0.94730231735973	0.000657837091334139	0.0420084847049772
478	Eosinophilic strain group	ENSRNOG00000001295	44.3689887727646	-1.11778643535076	0.456973096308278	0.000525791810515202	0.0360989782521924
479	Eosinophilic strain group	ENSRNOG00000001776	103.753505118307	0.977685017762156	0.351925892072871	0.000234183289666015	0.0220601473624133
480	Eosinophilic strain group	ENSRNOG00000001943	45.8276368521962	1.3519951091083	0.54374999086147	0.000444676423552919	0.0325318467679043
481	Eosinophilic strain group	ENSRNOG00000001949	1098.79823611227	-0.0355171225806436	0.159524627217595	9.08233409628614e-10	1.01328574067566e-06
482	Eosinophilic strain group	ENSRNOG00000001953	376.901512409892	-0.698816338017837	0.24917554179533	0.000251847564903646	0.0234148277703473
483	Eosinophilic strain group	ENSRNOG00000002045	153.698182550962	0.959759471393025	0.233886066673506	2.06750967780408e-06	0.000629086808328204
484	Eosinophilic strain group	ENSRNOG00000002217	112.110662848356	1.12601090688337	0.465009905467927	0.000531419233040374	0.0362991872037986
485	Eosinophilic strain group	ENSRNOG00000002318	38.6197596606538	-2.16330555304669	0.422200041197879	9.95121067184388e-09	8.88178723164305e-06
486	Eosinophilic strain group	ENSRNOG00000002358	126.340322568711	0.685887787433036	0.271630594919356	0.000565220392955833	0.0381806560239603
487	Eosinophilic strain group	ENSRNOG00000002419	23.2404388522598	-1.17270582415827	0.498719211656478	0.00061925249532473	0.0400509778135627
488	Eosinophilic strain group	ENSRNOG00000002470	65.8184957353905	1.95828227993332	0.536682685222105	9.89701126475701e-06	0.00200759373958435
489	Eosinophilic strain group	ENSRNOG00000002555	28.6657644367462	-1.16171311677544	0.441756089165634	0.000290863761149207	0.0257886359885138
490	Eosinophilic strain group	ENSRNOG00000002659	12.2883272622313	2.25925835508802	0.907006521009432	0.000447534709335571	0.032563014611873
491	Eosinophilic strain group	ENSRNOG00000002718	56.1395666262653	-1.37788624364287	0.525108914226862	0.000261361523470243	0.023966493672737
492	Eosinophilic strain group	ENSRNOG00000002917	12.7156838028665	-0.1095292971459	0.218729687104078	0.00010057845988768	0.0119163223095244
493	Eosinophilic strain group	ENSRNOG00000003666	1644.366061073	1.63220027285534	0.348472042212652	1.30245698889088e-07	6.97491766690845e-05
494	Eosinophilic strain group	ENSRNOG00000003866	17.0502774332063	1.51429401417512	0.674123264394102	0.000790071205875768	0.0481612598687288
495	Eosinophilic strain group	ENSRNOG00000003895	25.2736451889495	1.75933204345195	0.790628088540403	0.000739246107244985	0.0460326831804459
496	Eosinophilic strain group	ENSRNOG00000004162	25.2235787393852	1.60884500497477	0.690139512525427	0.000587933512266462	0.0389142395297143
497	Eosinophilic strain group	ENSRNOG00000004273	215.468801139929	0.861724992581809	0.334361665508614	0.000423439421035054	0.0322102668682801
498	Eosinophilic strain group	ENSRNOG00000004367	29.7529256025505	1.07862426964834	0.460326524028947	0.000683583663916792	0.0429662821244977
499	Eosinophilic strain group	ENSRNOG00000004613	41.0985080537302	-0.992569185508099	0.434834534680767	0.000807414430353994	0.048912508568232
500	Eosinophilic strain group	ENSRNOG00000004772	36.6059206062476	1.55118738834615	0.571716356138985	0.000235629001555505	0.0220601473624133
501	Eosinophilic strain group	ENSRNOG00000004783	36.4097405838043	-1.30092873994251	0.513959817178583	0.000361022059828963	0.0292931111332736
502	Eosinophilic strain group	ENSRNOG00000004951	98.1395324134879	-0.929388727580338	0.370841565001955	0.00043883160510552	0.0322806457645753
503	Eosinophilic strain group	ENSRNOG00000005809	82.7751062824133	1.14790301295099	0.375724015854117	9.19596601875987e-05	0.0112950085375374
504	Eosinophilic strain group	ENSRNOG00000005825	591.370906755182	1.08709205399637	0.456881948136433	0.000590050091464894	0.0389142395297143
505	Eosinophilic strain group	ENSRNOG00000005861	50.7237704576363	2.02150829548886	0.474528528225669	9.50654662603931e-07	0.000343982827647066
506	Eosinophilic strain group	ENSRNOG00000006096	30.7369908281458	-1.69265016479802	0.687750405903244	0.000387512991995312	0.0305177878637249
507	Eosinophilic strain group	ENSRNOG00000006302	144.034731477219	0.705637345495945	0.269974884087238	0.000433284860311908	0.0322267650547546
508	Eosinophilic strain group	ENSRNOG00000006367	117.995266387922	0.853981655904148	0.339384577080373	0.000481878954025175	0.0341343673888309
509	Eosinophilic strain group	ENSRNOG00000006460	47.7591275589204	0.990674325589001	0.396002843177343	0.000479050814004263	0.03411453349941
510	Eosinophilic strain group	ENSRNOG00000006767	18.4377758332344	2.6904482491093	0.73536952196317	1.10387561119607e-05	0.00214183864966565
511	Eosinophilic strain group	ENSRNOG00000007247	1367.1973633874	-1.20197809563033	0.466546781967265	0.000337809040889071	0.0279172064161906
512	Eosinophilic strain group	ENSRNOG00000007390	267.173732715175	1.04547598379327	0.340077063170145	8.88852882921622e-05	0.0110184837005136
513	Eosinophilic strain group	ENSRNOG00000008144	64.8719959349913	1.55099660903896	0.359330832855485	7.15556288341065e-07	0.000273710502523148
514	Eosinophilic strain group	ENSRNOG00000008292	190.977899975344	0.683759878705334	0.27555611486685	0.000617869360223807	0.0400509778135627
515	Eosinophilic strain group	ENSRNOG00000008656	36.6926629282659	-1.3909941807559	0.496681339093633	0.000181265409493957	0.0184622977411513
516	Eosinophilic strain group	ENSRNOG00000008816	63.3807219048452	1.75773239540544	0.684602265240981	0.000320505219727341	0.0276894251090567
517	Eosinophilic strain group	ENSRNOG00000009074	26.2897509638488	3.02542740417731	0.723885650784075	1.51787328254574e-06	0.000495641158700544
518	Eosinophilic strain group	ENSRNOG00000009131	51.091952301461	2.17125714057216	0.675559116370624	4.96215836539801e-05	0.00711257998639133
519	Eosinophilic strain group	ENSRNOG00000009291	16.1438153374774	2.34762724728816	0.819538812883782	0.000155001154318991	0.0163398067245878
520	Eosinophilic strain group	ENSRNOG00000009629	137.577454311212	-1.14873779151878	0.366723595427468	6.80994496714274e-05	0.00881048289055975
521	Eosinophilic strain group	ENSRNOG00000010018	51.0554445713572	1.58871945526445	0.490375204617521	5.06649255492608e-05	0.0071400212974053
522	Eosinophilic strain group	ENSRNOG00000010447	20.4443273843627	-1.80017432906465	0.595809217500489	8.31506152220755e-05	0.0105020795905014
523	Eosinophilic strain group	ENSRNOG00000010610	86.127134269842	-0.984834209831923	0.302369452953008	4.99389392531211e-05	0.00711257998639133
524	Eosinophilic strain group	ENSRNOG00000010645	669.875799336433	1.1164976731114	0.23128233622368	7.20595590110915e-08	4.74424805615537e-05
525	Eosinophilic strain group	ENSRNOG00000010688	49.5950445903744	1.36946082691528	0.523247953567862	0.000324246187573185	0.0278269740976269
526	Eosinophilic strain group	ENSRNOG00000010906	27.4113465733768	2.25399385521357	0.913601866428893	0.000373692566198419	0.0301125768938856
527	Eosinophilic strain group	ENSRNOG00000011054	106.447551595498	1.25276371422741	0.485224052974122	0.00033692405867171	0.0279172064161906
528	Eosinophilic strain group	ENSRNOG00000011500	33.7051196392349	1.75604186156203	0.627734548673616	0.000186288515974426	0.0187521101644031
529	Eosinophilic strain group	ENSRNOG00000012109	43.7161173831628	1.11567733306363	0.457601499447927	0.00052102338719439	0.0359559850915386
530	Eosinophilic strain group	ENSRNOG00000012199	41.3337496210619	-1.02204075547045	0.407541302938104	0.000415865163311462	0.0319977172782406
531	Eosinophilic strain group	ENSRNOG00000012749	111.442207736409	1.3769961640537	0.413684680203168	3.50583819978881e-05	0.00526803809816222
532	Eosinophilic strain group	ENSRNOG00000012804	173.338007859129	1.04429168525556	0.397712591435149	0.000326811275109784	0.0278684672049031
533	Eosinophilic strain group	ENSRNOG00000012807	110.367857385206	1.25542202535374	0.304149844066212	1.73218557916449e-06	0.000552154774615575
534	Eosinophilic strain group	ENSRNOG00000012964	25.3856514887495	1.82849580991007	0.620198750288049	0.000125814666109359	0.0140367229156008
535	Eosinophilic strain group	ENSRNOG00000013000	572.943069850951	0.688666387122946	0.231688427264899	0.000154314866376871	0.0163398067245878
536	Eosinophilic strain group	ENSRNOG00000013014	202.350257433496	1.09795168958372	0.377583429966387	0.000133189150457233	0.0146158716911593
537	Eosinophilic strain group	ENSRNOG00000013573	142.280614237932	0.870222321638005	0.308634951475146	0.0002083983958769	0.0206669461037032
538	Eosinophilic strain group	ENSRNOG00000013668	234.687795485553	1.01564267281545	0.292492855533661	2.32364584770047e-05	0.00398832956525819
539	Eosinophilic strain group	ENSRNOG00000013912	111.791594251913	1.00436378998962	0.434014923284539	0.00071629599892047	0.044812013240875
540	Eosinophilic strain group	ENSRNOG00000013954	95.1812088369335	1.39737244168124	0.322857742000258	7.13330552893143e-07	0.000273710502523148
541	Eosinophilic strain group	ENSRNOG00000013973	1710.06811146766	3.65936178714759	0.776989707668751	9.29187522412813e-08	5.4086793695925e-05
542	Eosinophilic strain group	ENSRNOG00000014312	40.047174672309	1.74210186716278	0.644249327984497	0.0002172818443942	0.0213894803878643
543	Eosinophilic strain group	ENSRNOG00000015668	31.9184219850568	2.44761352802021	0.611806340299574	2.78434725333545e-06	0.000828374245058999
544	Eosinophilic strain group	ENSRNOG00000015716	541.72805738838	-0.076211512286884	0.183216733057109	7.90515881315067e-06	0.001752052366221
545	Eosinophilic strain group	ENSRNOG00000015994	14.9880877305008	3.02352897730564	0.771200974399109	5.29381943411924e-06	0.0012219595617929
546	Eosinophilic strain group	ENSRNOG00000016069	10.0919248385452	4.02413397423316	1.27705717874173	0.000190101138097121	0.0189930898271959
547	Eosinophilic strain group	ENSRNOG00000016076	1730.59029200643	-0.0859381746206731	0.190825121189685	0.000553673180974283	0.0376272921161609
548	Eosinophilic strain group	ENSRNOG00000016846	17.1452202528353	1.81744372295004	0.741474696270663	0.000426115061356632	0.0322267650547546
549	Eosinophilic strain group	ENSRNOG00000017123	5000.68979729986	0.936220251598669	0.243112660151727	5.87888252347097e-06	0.00133400812244457
550	Eosinophilic strain group	ENSRNOG00000017766	398.13435796741	0.802107681188681	0.217542627964128	1.19684736055868e-05	0.00228905606616567
551	Eosinophilic strain group	ENSRNOG00000017980	14.1848979030077	2.01371520142196	0.689805989444014	0.000144076230985458	0.0154311406434665
552	Eosinophilic strain group	ENSRNOG00000018126	42.5994076050486	1.59917465128495	0.49911874260719	5.54762361929742e-05	0.00765686443455195
553	Eosinophilic strain group	ENSRNOG00000018220	34.2795629573697	-1.49469631413036	0.448628282089962	3.33560314139812e-05	0.0051329948111538
554	Eosinophilic strain group	ENSRNOG00000018239	72.46605273098	-0.901308760934791	0.367646785042495	0.00051916443279264	0.0359559850915386
555	Eosinophilic strain group	ENSRNOG00000018276	280.601082200192	-0.784160931067486	0.240337784305732	5.38480817178804e-05	0.00750956372957274
556	Eosinophilic strain group	ENSRNOG00000018735	2457.0704521116	1.73245086082804	0.28221202262526	3.81451438872865e-11	7.29553123375703e-08
557	Eosinophilic strain group	ENSRNOG00000019128	8.34459397624342	4.0649439851969	1.28417502765605	0.000182030422903494	0.0184622977411513
558	Eosinophilic strain group	ENSRNOG00000019387	156.774015895956	1.16512632609315	0.316644456162146	1.0576769289369e-05	0.00208237922420695
559	Eosinophilic strain group	ENSRNOG00000019430	117.963383245538	1.87462800336901	0.553861693244178	2.70401614387927e-05	0.00446234640122985
560	Eosinophilic strain group	ENSRNOG00000019549	42.6516704939557	-1.33235646206127	0.454503649290456	0.000123093913021124	0.0138485824161917
561	Eosinophilic strain group	ENSRNOG00000019675	83.6088187585923	0.891241127043735	0.324544117039198	0.000265427597919976	0.0241737733398139
562	Eosinophilic strain group	ENSRNOG00000019838	67.2447775815199	1.57935319083053	0.386894736929623	2.04690471449039e-06	0.000629086808328204
563	Eosinophilic strain group	ENSRNOG00000019890	18.3577977829132	1.62842912373999	0.668148718227041	0.000572597212807592	0.0381806560239603
564	Eosinophilic strain group	ENSRNOG00000020106	6.54757857314458	3.77528362292504	1.42485309453065	0.000606076195520039	0.0397752358118739
565	Eosinophilic strain group	ENSRNOG00000020456	254.08081233696	-0.801429787822682	0.263882590783067	0.000113317287993803	0.0129665970227439
566	Eosinophilic strain group	ENSRNOG00000020560	7212.95330888273	-1.56938839605383	0.399262992021022	3.4884909697512e-06	0.000915763080451551
567	Eosinophilic strain group	ENSRNOG00000020849	24.7120437146551	1.9834167477583	0.559833548011258	1.96189346260423e-05	0.00354943644288453
568	Eosinophilic strain group	ENSRNOG00000021157	168.629159469177	0.764677562391873	0.261425205473246	0.00016913703179356	0.0174185121665552
569	Eosinophilic strain group	ENSRNOG00000021170	18.521134085212	1.46178535326639	0.556580280126636	0.000320575208537779	0.0276894251090567
570	Eosinophilic strain group	ENSRNOG00000021724	39.5243520011981	1.55577668838092	0.679900667830255	0.000674068174720435	0.0425680411469679
571	Eosinophilic strain group	ENSRNOG00000021987	13.6224646862714	0.13773873915007	0.266075990138256	0.000389843324045249	0.0305217685515661
572	Eosinophilic strain group	ENSRNOG00000022009	71.8922656962408	1.79064798039275	0.487606288570143	1.01894118370486e-05	0.00203605739812548
573	Eosinophilic strain group	ENSRNOG00000022669	436.060630306637	1.39861566063738	0.302294913909576	1.64926105111966e-07	8.49242575091925e-05
574	Eosinophilic strain group	ENSRNOG00000022711	49.692844699461	-1.19806860097289	0.538587618197788	0.000749061732833735	0.0464279559221206
575	Eosinophilic strain group	ENSRNOG00000023035	52.5555498405972	-1.0117784007887	0.315389518656173	5.94103774872341e-05	0.00803420337170798
576	Eosinophilic strain group	ENSRNOG00000023372	39.3153800057386	-0.0493719469460096	0.16517447827632	0.00029363433303402	0.0258630029648649
577	Eosinophilic strain group	ENSRNOG00000024899	46.4928448599096	2.01333335392894	0.507003036962296	3.25330814690376e-06	0.000907401863973906
578	Eosinophilic strain group	ENSRNOG00000025164	98.9262194801517	-0.786548668544521	0.288860974670654	0.000285682344392382	0.0256692297095651
579	Eosinophilic strain group	ENSRNOG00000026133	120.542277849123	1.93876120501444	0.404026250276928	7.44167980125955e-08	4.74424805615537e-05
580	Eosinophilic strain group	ENSRNOG00000026519	30.8254415914549	-3.26461578048918	0.774126679218321	9.26220314430845e-07	0.000343982827647066
581	Eosinophilic strain group	ENSRNOG00000026791	8.78266286417189	-0.0895643401430016	0.19483762544599	0.000230473161802505	0.0220398192157995
582	Eosinophilic strain group	ENSRNOG00000027498	58.0934396108746	-1.98217263175158	0.511853614502862	4.12651369816176e-06	0.00102306972946277
583	Eosinophilic strain group	ENSRNOG00000027821	29.1913344610942	-1.5167912213938	0.533151128051788	0.000140458860731508	0.0151650260280115
584	Eosinophilic strain group	ENSRNOG00000028909	14.8874592213978	2.07513189586342	0.809851731527488	0.000379308822721232	0.0302273007059039
585	Eosinophilic strain group	ENSRNOG00000029279	9.79373772123615	-0.0805181422872346	0.186164837584029	0.000163434438685998	0.0169617074816135
586	Eosinophilic strain group	ENSRNOG00000029810	60.1585648761252	0.793970750207843	0.326587318514966	0.000662094811372013	0.0420100726760593
587	Eosinophilic strain group	ENSRNOG00000030708	4701.93278668	-2.0451444492766	0.488940273572469	1.14045429565662e-06	0.000391497490006431
588	Eosinophilic strain group	ENSRNOG00000031138	30.4343770369903	1.95759655504835	0.533006022813826	9.49869431755125e-06	0.00200759373958435
589	Eosinophilic strain group	ENSRNOG00000032708	532.204130787334	1.60673475860573	0.432809394402316	8.1636327810045e-06	0.0017628179947111
590	Eosinophilic strain group	ENSRNOG00000032844	1386.96738002423	1.60239511228068	0.269808051599981	1.4345732287445e-10	1.92060663864313e-07
591	Eosinophilic strain group	ENSRNOG00000033215	1000.77497375719	1.66622110627081	0.26950640375221	2.98020406439027e-11	6.64982866900949e-08
592	Eosinophilic strain group	ENSRNOG00000033266	62.5476122843953	1.50695379628108	0.609899780809289	0.000418455963442646	0.0320130767918294
593	Eosinophilic strain group	ENSRNOG00000034190	5588.96816638616	1.63797993191857	0.319364065430717	1.20814902442127e-08	1.0109186961845e-05
594	Eosinophilic strain group	ENSRNOG00000035461	8.86601587757503	-0.0188114234322192	0.154979994940924	0.000458508674954936	0.0330027641951434
595	Eosinophilic strain group	ENSRNOG00000036877	87.596630883487	2.93550565867912	0.949354766127277	6.18556748014191e-05	0.00828123774241398
596	Eosinophilic strain group	ENSRNOG00000037190	6.14931673863761	0.0695179931936942	0.177261946463771	0.000107222862077646	0.0125921024341712
597	Eosinophilic strain group	ENSRNOG00000037814	161.307664310107	0.84647749295233	0.301063624232411	0.000226126475845199	0.0219434322126849
598	Eosinophilic strain group	ENSRNOG00000037853	1439.16651787264	0.983344411649335	0.226216365177823	6.98320710832554e-07	0.000273710502523148
599	Eosinophilic strain group	ENSRNOG00000038427	24.0290407567779	-3.22528037834827	0.820295854299643	2.88280128773527e-06	0.000839020513917386
600	Eosinophilic strain group	ENSRNOG00000039865	112.696743484564	1.14185599322969	0.329523899725803	2.16541433898735e-05	0.00376500872342371
601	Eosinophilic strain group	ENSRNOG00000042319	19.718238322524	4.45534625067898	0.894621103840584	9.8402846076828e-08	5.48923876365239e-05
602	Eosinophilic strain group	ENSRNOG00000042407	148064.818425942	-1.77166966192818	0.49492381564794	1.24540800903822e-05	0.00231576700347273
603	Eosinophilic strain group	ENSRNOG00000043219	6.14882898599899	-0.127454939012885	0.249887397907545	3.33481616892636e-06	0.000911153446318084
604	Eosinophilic strain group	ENSRNOG00000046196	13.7279048322261	2.15351571563067	0.853897993235459	0.000438406911235298	0.0322806457645753
605	Eosinophilic strain group	ENSRNOG00000046222	22.3302063055143	2.12532865146423	0.622466671209622	2.73169935167137e-05	0.00446234640122985
606	Eosinophilic strain group	ENSRNOG00000046834	389.887004190293	1.81030253293082	0.268869494351875	8.10511523890934e-13	2.71278207046296e-09
607	Eosinophilic strain group	ENSRNOG00000048417	60829.2938392729	-2.12262140521029	0.650414637767118	3.54140595185688e-05	0.00526803809816222
608	Eosinophilic strain group	ENSRNOG00000049829	16606.0824486369	1.68375722624562	0.384827394860513	5.01030960524706e-07	0.000231661190131408
609	Eosinophilic strain group	ENSRNOG00000049976	14.0532233885385	8.05250881282084	2.72911538694195	5.14242244465806e-07	0.000231661190131408
610	Eosinophilic strain group	ENSRNOG00000050395	36.2876779014238	1.43670693513678	0.495574459604017	0.000139406812265606	0.0151650260280115
611	Eosinophilic strain group	ENSRNOG00000050697	98.6162665468911	0.8562774084935	0.340277728920413	0.000486408379385174	0.0342738704379406
612	Eosinophilic strain group	ENSRNOG00000051235	795.423792107628	1.34360650922608	0.266512354637083	2.23679208527588e-08	1.76153955515726e-05
613	Eosinophilic strain group	ENSRNOG00000052219	142.986363899241	0.942035252232322	0.306217640769903	9.47061470922312e-05	0.0114227558312684
614	Eosinophilic strain group	ENSRNOG00000055672	526.326383075539	0.814660975083839	0.290926055547967	0.000228178527172481	0.0219773677826272
615	Eosinophilic strain group	ENSRNOG00000056153	77.0877565727635	-0.997036245649494	0.361131580091422	0.000226187156061436	0.0219434322126849
616	Eosinophilic strain group	ENSRNOG00000056471	136.916836824944	-1.45217665345728	0.540829346881492	0.000235406746643427	0.0220601473624133
617	Eosinophilic strain group	ENSRNOG00000056714	16.4819641178706	5.13072746895888	1.16164763611566	3.44961784265528e-06	0.000915763080451551
618	Eosinophilic strain group	ENSRNOG00000058590	27.8938420192046	1.86176966733078	0.619305036255837	0.000108764996748637	0.0126621371867022
619	Eosinophilic strain group	ENSRNOG00000059455	999.169868273455	-1.95052013390669	0.429360817811076	2.26540161301217e-07	0.000112330358500026
620	Eosinophilic strain group	ENSRNOG00000060791	4033.9481391355	-2.08795351278319	0.482234107534504	5.92130831952226e-07	0.000255724115425045
621	Eosinophilic strain group	ENSRNOG00000061359	57.675942195202	1.03479368407601	0.410023435242293	0.00043309642276573	0.0322267650547546
622	Eosinophilic strain group	ENSRNOG00000061813	33.0674058568676	2.02343967003333	0.636557100591182	5.77075692293978e-05	0.00788356058003243
623	Eosinophilic strain group	ENSRNOG00000061936	40.8057325457925	1.52024178154066	0.588705403949169	0.000332251550938952	0.0279172064161906
624	Eosinophilic strain group	ENSRNOG00000062101	126.985968665271	0.804383411687746	0.294232488627794	0.00028971809446203	0.0257886359885138
625	Eosinophilic strain group	ENSRNOG00000062392	13.5476701170664	3.18117214468357	1.17603956151717	0.000259640749542087	0.023966493672737
626	Eosinophilic strain group	ENSRNOG00000062419	16.0949656444769	-1.97052551334231	0.698435399821673	0.000157739213512526	0.0164985358633258
627	Eosinophilic strain group	ENSRNOG00000062459	85.4931211914245	0.00701757796578145	0.153490366129177	3.65086900237577e-10	4.44343947307334e-07
628	Eosinophilic strain group	ENSRNOG00000062608	1148.83081983404	3.25085241096916	0.973422574056176	2.42175311158936e-05	0.004104105146577
629	Eosinophilic strain group	ENSRNOG00000062609	271.29005262461	3.45275109576074	0.475543054819594	1.67015443393894e-14	7.45334252052484e-11
630	Eosinophilic strain group	ENSRNOG00000063072	47254.1841902675	-1.91193158862403	0.671975662824488	0.000132824549302047	0.0146158716911593
631	Eosinophilic strain group	ENSRNOG00000063224	221688.010832595	-1.48242756363056	0.590977392549674	0.000356741155258993	0.0292931111332736
632	Eosinophilic strain group	ENSRNOG00000063243	18.8071968796062	0.0221539399613096	0.155648543870199	6.84251238474504e-05	0.00881048289055975
633	Eosinophilic strain group	ENSRNOG00000063244	148.530890831171	1.10329626522586	0.322902793865048	2.76646811549206e-05	0.00446234640122985
634	Eosinophilic strain group	ENSRNOG00000063419	401.970225610069	0.0495119017842937	0.165189468197951	0.000494669850138675	0.0346735076107674
635	Eosinophilic strain group	ENSRNOG00000063482	47.7499222096798	1.85588024251798	0.555298882352946	3.12790839499631e-05	0.00486935320839658
636	Eosinophilic strain group	ENSRNOG00000063713	85.04318817676	1.9681820255644	0.657760379436544	9.58811859547816e-05	0.0114612260496662
637	Eosinophilic strain group	ENSRNOG00000064003	97.4891029851736	2.43219152824159	0.635957753239123	4.98072980553875e-06	0.00121240019339187
638	Eosinophilic strain group	ENSRNOG00000064181	7.39382192267634	6.4852096550123	2.49548220864695	5.22331079582417e-06	0.0012219595617929
639	Eosinophilic strain group	ENSRNOG00000064589	1323.74045062488	3.53452282406107	0.426224467582382	5.18244638072868e-18	3.46912960725978e-14
640	Eosinophilic strain group	ENSRNOG00000064789	25.7000494630541	2.2398071138865	0.620261360996809	1.31780693536494e-05	0.00241682181515971
641	Eosinophilic strain group	ENSRNOG00000064886	26.8710874655579	3.61119409641269	0.916304683910747	4.0588259253473e-06	0.00102306972946277
642	Eosinophilic strain group	ENSRNOG00000064942	58.9221159378826	-2.12971247113046	0.560014249638703	5.29308273152346e-06	0.0012219595617929
643	Eosinophilic strain group	ENSRNOG00000065195	8.2677226293044	3.7427184611936	1.06825465260706	4.1468179569982e-05	0.00603452160959695
644	Eosinophilic strain group	ENSRNOG00000065563	42.9406015251574	-1.05510947730037	0.410992143392306	0.000383707880849953	0.0303969296379833
645	Eosinophilic strain group	ENSRNOG00000065670	498.396004153601	4.07416870556831	0.790463994163526	9.50242155116272e-09	8.88178723164305e-06
646	Eosinophilic strain group	ENSRNOG00000065867	16454.7742057169	5.82547731211793	3.52153735069111	0.000465649586270905	0.0333375222513095
647	Eosinophilic strain group	ENSRNOG00000066773	81.5986006988015	1.20324010485929	0.474622479193141	0.000394703217726098	0.0307225969704477
648	Eosinophilic strain group	ENSRNOG00000066785	161.61672143069	1.82354633427997	0.621535600208899	0.000117000168529082	0.0132745614937911
649	Eosinophilic strain group	ENSRNOG00000067060	192.123099444772	2.46651941299415	0.414514689479586	1.25176282475323e-10	1.86206674419958e-07
650	Eosinophilic strain group	ENSRNOG00000067117	49.5118368025117	4.18837330317825	1.79322284772831	0.00033626993739591	0.0279172064161906
651	Eosinophilic strain group	ENSRNOG00000067259	39.7020222731014	3.16270547712411	0.796320914570037	3.24315356458704e-06	0.000907401863973906
652	Eosinophilic strain group	ENSRNOG00000067433	13191.2989749237	-2.09294015687779	0.375616845584937	1.00436068992187e-09	1.0343369935903e-06
653	Eosinophilic strain group	ENSRNOG00000067503	10.383791917984	-1.86750471283768	0.718952165151934	0.000329578963802367	0.0279172064161906
654	Eosinophilic strain group	ENSRNOG00000067788	39.4330969393586	0.0260549074743859	0.156540242438979	0.000509803534413065	0.0355481756183443
655	Eosinophilic strain group	ENSRNOG00000068013	304.232037030585	3.55091778346176	0.977102132940933	7.98290964591284e-06	0.001752052366221
656	Eosinophilic strain group	ENSRNOG00000068022	5.98916652206699	0.0572336212779112	0.169062918265143	0.000404890021035613	0.0313333387377155
657	Eosinophilic strain group	ENSRNOG00000068352	133.828053133861	-1.5842406626546	0.635303139851292	0.0003756199836629	0.0301125768938856
658	Eosinophilic strain group	ENSRNOG00000068499	391.931763884982	3.22822634881476	0.506895351800339	7.74100287981426e-12	2.07273093109907e-08
659	Eosinophilic strain group	ENSRNOG00000069088	369.663791287361	2.79855691898639	0.938467498057819	8.15839447494238e-05	0.0104023414505265
660	Eosinophilic strain group	ENSRNOG00000069282	262.823739443832	-1.72902827092077	0.350988044640101	3.83522523024037e-08	2.70242080960305e-05
661	Eosinophilic strain group	ENSRNOG00000069405	103.943854709023	2.67582696382046	1.07185747057432	0.000313776916826278	0.0274565056370602
662	Eosinophilic strain group	ENSRNOG00000069588	19.4542269976979	-1.42865466754179	0.612262264132505	0.000573223174545565	0.0381806560239603
663	Eosinophilic strain group	ENSRNOG00000069598	2512.22151528076	-2.08742208855258	0.479108072645113	5.19109329544535e-07	0.000231661190131408
664	Eosinophilic strain group	ENSRNOG00000070412	86.6757728306883	5.33742244493148	1.0804802950356	2.84638400138571e-08	2.11707716725288e-05
665	Eosinophilic strain group	ENSRNOG00000070540	725.558198473557	2.75064510237757	0.30724742567699	1.62753704315514e-20	2.17894659337611e-16
666	Eosinophilic strain group	ENSRNOG00000070721	109.892220715851	0.0911674201613982	0.197467432445573	9.62120214017815e-06	0.00200759373958435
667	Eosinophilic strain group	ENSRNOG00000070816	66.5187972822555	2.51362792592117	1.21455210941319	0.000785020054026987	0.0481612598687288
668	Eosinophilic strain group	ENSRNOG00000070871	9.1937676987276	0.0417555015551485	0.161553299495786	0.000761348096046033	0.0469720198611258
669	Eosinophilic strain group	ENSRNOG00000070928	36.8758204338588	0.0347289773124795	0.15906671641863	0.000656887255875683	0.0420084847049772
670	Eosinophilic strain group	ENSRNOG00000071189	246.200674736276	2.21986686871521	0.985034535483968	0.000570678953221453	0.0381806560239603
671	Neutrophilic strain group	BambuGene100428	28.2034612943078	1.39333728191326	0.702142185415118	0.00171503975652352	0.0498068378749173
672	Neutrophilic strain group	BambuGene106404	470.098071736715	1.01149839645959	0.336151570516079	0.000182805800074011	0.0115443587329757
673	Neutrophilic strain group	BambuGene111911	17.3130225666812	4.12102569575959	0.891553796359931	3.24880678457179e-07	9.25426068762704e-05
674	Neutrophilic strain group	BambuGene123269	19.7309216627876	1.34728928852686	0.555655882951728	0.00075176235392927	0.0294286385801318
675	Neutrophilic strain group	BambuGene126201	461.328506076442	1.02942258825722	0.252694541687121	3.73073524852975e-06	0.000686223042538706
676	Neutrophilic strain group	BambuGene137496	41.4413566719718	-2.71897189659872	0.804518459161484	3.26370070957879e-05	0.00352374395966459
677	Neutrophilic strain group	BambuGene140590	372.824087633003	0.889966024048529	0.385100071374859	0.00148114953528291	0.0446239652079609
678	Neutrophilic strain group	BambuGene14197	163.708866444372	-2.89174183075115	0.436114081452047	2.4198703048035e-12	5.39953727345154e-09
679	Neutrophilic strain group	BambuGene143324	249.517824330548	0.985384299631985	0.355237465243063	0.000391229672460818	0.0192565546136229
680	Neutrophilic strain group	BambuGene153341	699.601027944164	1.66394204809454	0.297802108066173	1.38006270247707e-09	8.03316498294043e-07
681	Neutrophilic strain group	BambuGene15366	646.857022136143	1.3525546048081	0.430453761879237	8.97489018758517e-05	0.00719495987014312
682	Neutrophilic strain group	BambuGene157709	175.309718004709	-1.63795177784408	0.614986275083491	0.000320555258669551	0.0169628213559998
683	Neutrophilic strain group	BambuGene159862	307.892727171444	0.838524837007661	0.303581819536127	0.000506617414015709	0.0228737105640423
684	Neutrophilic strain group	BambuGene22158	433.022369777262	1.36151656554268	0.303530875025764	4.67554522497572e-07	0.000120377306676875
685	Neutrophilic strain group	BambuGene28414	31.422354477143	2.05496960293426	0.609703463094097	3.10589535488947e-05	0.00343650636456696
686	Neutrophilic strain group	BambuGene35393	17.2915102462968	2.0351346566771	0.719909255021652	0.000202818354502094	0.0126884678975422
687	Neutrophilic strain group	BambuGene36875	145.935126445322	-2.09264418527655	0.537999528830983	4.00785306826048e-06	0.00070601495891936
688	Neutrophilic strain group	BambuGene39883	37.669976870999	1.90101895609897	0.543933100187098	2.42840238523414e-05	0.00275520772317921
689	Neutrophilic strain group	BambuGene44951	7.10695347212727	0.189722030557138	0.391530527350062	0.000960664620798824	0.0345525604623385
690	Neutrophilic strain group	BambuGene47009	20.1538851317835	-2.72460847305422	0.730898593646563	1.16319943026313e-05	0.00158907285432273
691	Neutrophilic strain group	BambuGene52256	46.5198426296111	-0.91747531658115	0.382431429635577	0.00120426147489941	0.03958673492329
692	Neutrophilic strain group	BambuGene62109	138.618090026907	0.977825827390304	0.37759614398975	0.000663915788126065	0.0268534881312138
693	Neutrophilic strain group	BambuGene67918	4.74591343978755	0.294795868674857	0.579114680088596	0.000255841224458699	0.0147638030735046
694	Neutrophilic strain group	BambuGene72036	123.086751105161	4.12973618072282	0.473541519263735	1.54921993695575e-19	2.07409565159635e-15
695	Neutrophilic strain group	BambuGene72040	41.0376152259182	1.66780914728545	0.775682434304676	0.00108796329065858	0.0370627290975499
696	Neutrophilic strain group	BambuGene72060	18.39271834122	9.14713583926198	2.71086002475809	1.10450878502882e-09	6.72143800634813e-07
697	Neutrophilic strain group	BambuGene86340	4.93751692550177	-0.198265723122406	0.402727466086433	0.000662004195731773	0.0268534881312138
698	Neutrophilic strain group	BambuGene903	19.4190538580083	1.90544200835148	0.923440510941232	0.00138623620935436	0.0434312645033339
699	Neutrophilic strain group	ENSRNOG00000000306	22.7042413307652	1.33102642310663	0.575305514883046	0.000881809046611052	0.0325224780055889
700	Neutrophilic strain group	ENSRNOG00000000417	75.1405333970817	-1.03536163118257	0.309339977848357	6.69957933350961e-05	0.00606040325115045
701	Neutrophilic strain group	ENSRNOG00000000451	982.970898207795	1.80501293093279	0.421769385725695	9.32617431014576e-07	0.000204686592892183
702	Neutrophilic strain group	ENSRNOG00000000459	148.293681722575	1.44551725268362	0.496234989593844	0.000172240564159927	0.0109807460617767
703	Neutrophilic strain group	ENSRNOG00000000632	19.8213145676757	1.37195300287982	0.669327134262929	0.00167533795849305	0.0491112425616799
704	Neutrophilic strain group	ENSRNOG00000000855	10.9229215922389	3.02560373606382	0.909966699011784	4.81443014388508e-05	0.00488299930047981
705	Neutrophilic strain group	ENSRNOG00000000894	59.8309346443044	-1.02602317714492	0.389754499822538	0.000578449306968115	0.0249012196838878
706	Neutrophilic strain group	ENSRNOG00000000924	41.025986686395	-1.05231701786128	0.382790605335598	0.000386379725578352	0.0192299322157731
707	Neutrophilic strain group	ENSRNOG00000001157	40.9930343178449	-1.72109323164787	0.848781805600466	0.00139093693380896	0.0434312645033339
708	Neutrophilic strain group	ENSRNOG00000001159	15.3268844032995	3.10913118958707	0.810321697723571	7.35161931442699e-06	0.00114445906257615
709	Neutrophilic strain group	ENSRNOG00000001453	90.1350435852231	-0.919437519219054	0.379724115723679	0.00110719503924551	0.0374393802413108
710	Neutrophilic strain group	ENSRNOG00000001499	626.185599207215	0.94984001896444	0.390462774995636	0.00100826819374632	0.0354296445613536
711	Neutrophilic strain group	ENSRNOG00000001662	62.8036812454612	-0.832777160651391	0.352907081044875	0.00149842792481928	0.0448576253648132
712	Neutrophilic strain group	ENSRNOG00000001704	62.3409935997948	-1.20662750084385	0.561535399455532	0.00158741053243975	0.0468111282121221
713	Neutrophilic strain group	ENSRNOG00000001730	87.9373703007155	-0.971053670517652	0.399182140635056	0.000963909292426681	0.0345525604623385
714	Neutrophilic strain group	ENSRNOG00000001776	103.753505118307	1.31899015168105	0.340736215113745	6.97904346318867e-06	0.00109924039864906
715	Neutrophilic strain group	ENSRNOG00000001859	56.8029739758013	1.22570129336999	0.479633168365226	0.000584488433375011	0.0249493014327346
716	Neutrophilic strain group	ENSRNOG00000001951	411.493996225526	-1.11594029263456	0.511416685514349	0.0014115019056924	0.0436326311435799
717	Neutrophilic strain group	ENSRNOG00000002045	153.698182550962	0.673194165932705	0.242472488442405	0.000708986050952897	0.0280825599117082
718	Neutrophilic strain group	ENSRNOG00000002125	286.964695081485	-0.672021035932545	0.22272260129921	0.000340144705858416	0.0177941031548231
719	Neutrophilic strain group	ENSRNOG00000002217	112.110662848356	1.04049832366272	0.46163705115847	0.00138732882647355	0.0434312645033339
720	Neutrophilic strain group	ENSRNOG00000002218	35.0822161205282	-2.79151017232543	0.960848439313985	0.000129825945521489	0.00895932865279226
721	Neutrophilic strain group	ENSRNOG00000002318	38.6197596606538	-2.34678812298034	0.473776066526783	4.18023205285296e-08	1.51256612766474e-05
722	Neutrophilic strain group	ENSRNOG00000002331	1259.40801955739	0.973469317101346	0.328673757720702	0.000220857560686011	0.0134401864657469
723	Neutrophilic strain group	ENSRNOG00000002414	136.226996111499	-0.905682715027277	0.307780322335553	0.000265292152392278	0.0149862081697376
724	Neutrophilic strain group	ENSRNOG00000002419	23.2404388522598	-1.26525036360245	0.539439513375985	0.000939903595257466	0.0341014345076069
725	Neutrophilic strain group	ENSRNOG00000002470	65.8184957353905	1.36799531875872	0.578984566385441	0.000771089035602985	0.0299227246627616
726	Neutrophilic strain group	ENSRNOG00000003123	29.6854615594489	-1.34094948284316	0.506401970202506	0.000486402340573093	0.0223778506377752
727	Neutrophilic strain group	ENSRNOG00000003229	125.038457512413	-1.41195154594895	0.548384898470773	0.000470326879512472	0.0219398476059686
728	Neutrophilic strain group	ENSRNOG00000003237	35.385314193392	-1.1118587337845	0.475849735438426	0.000994693647123987	0.0350446277570946
729	Neutrophilic strain group	ENSRNOG00000003289	139.894568548694	-0.716319537971629	0.275531167250718	0.00102357690396092	0.0355938898447503
730	Neutrophilic strain group	ENSRNOG00000003357	605.649102104378	-0.598117593040533	0.202883917490889	0.000485898674421598	0.0223778506377752
731	Neutrophilic strain group	ENSRNOG00000003666	1644.366061073	2.05709691557375	0.34249128569998	1.02732970134361e-10	1.05799154166063e-07
732	Neutrophilic strain group	ENSRNOG00000003895	25.2736451889495	1.77141851462127	0.792443520418565	0.000876954133193308	0.0324896856388777
733	Neutrophilic strain group	ENSRNOG00000003899	2326.1034945711	0.700533179155105	0.204628909345965	7.95092206183623e-05	0.0067800601633034
734	Neutrophilic strain group	ENSRNOG00000003954	16.6003373329564	1.87358456671432	0.930468175725537	0.00139169498595236	0.0434312645033339
735	Neutrophilic strain group	ENSRNOG00000004205	34.1376617021975	-1.3223382475719	0.590871464384011	0.00122666812418867	0.0399577441524038
736	Neutrophilic strain group	ENSRNOG00000004218	11.7730786610124	2.13808149285514	0.922546012646127	0.000660723041213236	0.0268534881312138
737	Neutrophilic strain group	ENSRNOG00000004273	215.468801139929	0.820795418134987	0.325213445333412	0.00101989271479811	0.0355581345461384
738	Neutrophilic strain group	ENSRNOG00000004281	31.959201886693	-1.25173554128348	0.440009759104952	0.000285449658221763	0.0156762893631047
739	Neutrophilic strain group	ENSRNOG00000004409	11.2376068366396	2.79548597873516	1.11820329273927	0.000431198294205607	0.0207142139627927
740	Neutrophilic strain group	ENSRNOG00000004482	48.5214037668514	-1.2227254592342	0.491893029625914	0.000742811955330529	0.0292493131116621
741	Neutrophilic strain group	ENSRNOG00000004483	13.1668268148583	-2.30549434120588	0.830059281672969	0.000226592508075429	0.0136036793637392
742	Neutrophilic strain group	ENSRNOG00000004696	109.208710281202	-1.04378253747348	0.334477856871749	0.000128607643945658	0.00895932865279226
743	Neutrophilic strain group	ENSRNOG00000004713	212.559138627601	1.07708919978297	0.402483579717949	0.000449133315082758	0.0210244644137341
744	Neutrophilic strain group	ENSRNOG00000004743	43.2760690150823	-1.3157137961772	0.426130867798511	0.000128671633761409	0.00895932865279226
745	Neutrophilic strain group	ENSRNOG00000004744	88.0876498176189	-0.796689184199916	0.321190221092701	0.00120023735232885	0.0395782701304894
746	Neutrophilic strain group	ENSRNOG00000004772	36.6059206062476	1.76565625937633	0.564391092536188	8.26241536786614e-05	0.00684609176951068
747	Neutrophilic strain group	ENSRNOG00000004783	36.4097405838043	-1.29280181201447	0.540426921787089	0.000794779344277649	0.0305761662677849
748	Neutrophilic strain group	ENSRNOG00000004917	95.2532400373311	-1.29492955056235	0.317926384282483	2.84330798997198e-06	0.000551684164778911
749	Neutrophilic strain group	ENSRNOG00000004971	29.2460807895074	-1.31079015426756	0.575608175050979	0.000979275302122628	0.0347337885125901
750	Neutrophilic strain group	ENSRNOG00000005006	17.315963564623	1.78241572764373	0.908620860989441	0.00158163601556886	0.0468111282121221
751	Neutrophilic strain group	ENSRNOG00000005299	21.4972450133605	-2.51159493737993	0.908210086677279	0.000231916791966841	0.0138611696913039
752	Neutrophilic strain group	ENSRNOG00000005387	994.052699657899	0.611230786358418	0.219485965372172	0.000833191899961864	0.031245863184004
753	Neutrophilic strain group	ENSRNOG00000005451	98.6388189920481	-0.997625038170659	0.388711473947722	0.000685722837733364	0.0274871196024949
754	Neutrophilic strain group	ENSRNOG00000005809	82.7751062824133	1.37374399814408	0.373224013326583	1.28662909680676e-05	0.00172253903480489
755	Neutrophilic strain group	ENSRNOG00000005861	50.7237704576363	1.37220035664729	0.517530543839376	0.000380588330382249	0.0192199427521527
756	Neutrophilic strain group	ENSRNOG00000006228	207.501320352275	0.80162483669011	0.299244164022473	0.000695758893221527	0.0276404156155781
757	Neutrophilic strain group	ENSRNOG00000006333	10.0630957655674	3.34229430889755	1.36419385412061	0.000431692213912666	0.0207142139627927
758	Neutrophilic strain group	ENSRNOG00000006336	22.0049813539547	-1.3300967356094	0.577122373406349	0.000965109782232609	0.0345525604623385
759	Neutrophilic strain group	ENSRNOG00000006367	117.995266387922	1.66496811789232	0.313275764544498	7.14888066448659e-09	3.08739401084344e-06
760	Neutrophilic strain group	ENSRNOG00000006460	47.7591275589204	1.28880812002986	0.389061499462276	5.14844751121527e-05	0.0051057344651963
761	Neutrophilic strain group	ENSRNOG00000006557	52.6943751062295	-1.33697646525245	0.401476049191405	4.59611447978182e-05	0.00469715882865031
762	Neutrophilic strain group	ENSRNOG00000006611	83.7996079442795	1.03759247104645	0.318104022173728	7.81559707629075e-05	0.00675065894563746
763	Neutrophilic strain group	ENSRNOG00000006767	18.4377758332344	1.90532060819424	0.825824934110048	0.000727811830288717	0.0287431999525232
764	Neutrophilic strain group	ENSRNOG00000006802	43.39951206769	-2.3793931843529	0.693276227460416	2.09073839748645e-05	0.00247706244827863
765	Neutrophilic strain group	ENSRNOG00000006905	265.485255714176	-0.630938079608264	0.244967272442993	0.0013973151958479	0.0435052461442132
766	Neutrophilic strain group	ENSRNOG00000006975	113.535399389614	-0.733492519336459	0.286237990303555	0.00111300219121913	0.0374393802413108
767	Neutrophilic strain group	ENSRNOG00000006997	739.106348060932	-0.638946896678184	0.208808158866076	0.000318812506102782	0.0169375469512065
768	Neutrophilic strain group	ENSRNOG00000007002	7.71445544833326	-3.85069849106078	1.56059715197048	0.000489584342944394	0.0223893671122387
769	Neutrophilic strain group	ENSRNOG00000007047	31.1814283946392	-1.65328758973534	0.570734173598913	0.000143204105909153	0.00958608284955873
770	Neutrophilic strain group	ENSRNOG00000007104	88.4666905261673	-0.76039098254306	0.30343507759624	0.0012257226680651	0.0399577441524038
771	Neutrophilic strain group	ENSRNOG00000007247	1367.1973633874	-1.37606202424125	0.446714262470949	0.000101410464108061	0.00775819024844983
772	Neutrophilic strain group	ENSRNOG00000007320	53.1640972755677	0.97742439711252	0.393768030508372	0.000821583345665675	0.0311199641680423
773	Neutrophilic strain group	ENSRNOG00000007330	244.494479307559	0.885606701787345	0.232010878253414	1.32901152326855e-05	0.00176166398747716
774	Neutrophilic strain group	ENSRNOG00000007390	267.173732715175	1.09404782057917	0.333897447188563	7.29647518647693e-05	0.00642665853924692
775	Neutrophilic strain group	ENSRNOG00000007679	21.0165636235655	1.53479091123002	0.581239568948028	0.000384082131339722	0.0192214465731927
776	Neutrophilic strain group	ENSRNOG00000008239	19.2058755948878	-1.57576349041513	0.70387764542981	0.00124423749624112	0.0404316786399907
777	Neutrophilic strain group	ENSRNOG00000008301	535.965128326441	0.722004429693863	0.235718247854729	0.000262406462259367	0.0149493519860783
778	Neutrophilic strain group	ENSRNOG00000008639	846.045701963133	-0.544937476270171	0.199321773327966	0.00115526465178232	0.03857028218968
779	Neutrophilic strain group	ENSRNOG00000008873	17.2013420560602	1.47593173282017	0.617762670279684	0.000759690089779254	0.0295660782615252
780	Neutrophilic strain group	ENSRNOG00000008961	14.1421605161243	-1.99981215163724	0.892611911081064	0.000746270613944213	0.0292993283855869
781	Neutrophilic strain group	ENSRNOG00000009054	20.8112654987765	-1.55058150510573	0.553864877685065	0.00028570470605001	0.0156762893631047
782	Neutrophilic strain group	ENSRNOG00000009074	26.2897509638488	2.88143560279893	0.744289239822036	5.28509321806021e-06	0.000862888146382806
783	Neutrophilic strain group	ENSRNOG00000009205	760.614852733569	0.94787136428283	0.29332156310861	9.87815946262183e-05	0.00774589621745226
784	Neutrophilic strain group	ENSRNOG00000009276	27.5642782605347	-1.57001187859297	0.542672142901594	0.000207327586170518	0.012791252182723
785	Neutrophilic strain group	ENSRNOG00000009291	16.1438153374774	2.32658830966437	0.840999569027209	0.000224715024900704	0.0135517331232911
786	Neutrophilic strain group	ENSRNOG00000009533	21.3846677049894	-2.12341586030955	0.817317902488448	0.00037497506482402	0.0190880842884562
787	Neutrophilic strain group	ENSRNOG00000009629	137.577454311212	-1.23126533823932	0.368358823938334	5.23457220926088e-05	0.00515297446599887
788	Neutrophilic strain group	ENSRNOG00000009850	251.558865148914	0.650745901653712	0.24366965645958	0.00103194832653213	0.0356075365866294
789	Neutrophilic strain group	ENSRNOG00000009920	156.152154584981	1.25641082839738	0.392251373214257	7.93095943562372e-05	0.0067800601633034
790	Neutrophilic strain group	ENSRNOG00000010018	51.0554445713572	1.31527778718895	0.514782327055711	0.000509880942692933	0.0229070002039362
791	Neutrophilic strain group	ENSRNOG00000010064	86.7038190404014	-1.35970203481379	0.345696166076476	4.87461167285108e-06	0.000823845156341002
792	Neutrophilic strain group	ENSRNOG00000010217	129.673582093178	-1.59032318947796	0.315952841761366	2.62171980304292e-08	1.03234072715113e-05
793	Neutrophilic strain group	ENSRNOG00000010331	669.918628822648	0.851257678648311	0.226336204532991	1.67196319463405e-05	0.00209198535044492
794	Neutrophilic strain group	ENSRNOG00000010362	848.225303681372	0.630077241187705	0.236805417191981	0.00111045520002738	0.0374393802413108
795	Neutrophilic strain group	ENSRNOG00000010392	8.15926240633969	-2.85406630761	1.33031222156026	0.00113394315326135	0.0379530773396573
796	Neutrophilic strain group	ENSRNOG00000010417	21.745868153772	-1.27182641280819	0.573106381846698	0.00127823507630169	0.0409821215583738
797	Neutrophilic strain group	ENSRNOG00000010488	83.2131830157736	-1.13437644570305	0.44819349375428	0.000640028654671673	0.026365241934598
798	Neutrophilic strain group	ENSRNOG00000010549	265.709683337932	0.818186324074502	0.260874150673941	0.000169420435365895	0.010911351831696
799	Neutrophilic strain group	ENSRNOG00000010610	86.127134269842	-0.901594480644859	0.316677332491662	0.000353713303400405	0.0182135142535562
800	Neutrophilic strain group	ENSRNOG00000010645	669.875799336433	1.45551240769744	0.228679250800036	1.32045000989984e-11	1.71944792051652e-08
801	Neutrophilic strain group	ENSRNOG00000010688	49.5950445903744	2.01010208716675	0.498999923709401	2.51280493596644e-06	0.000509718673980586
802	Neutrophilic strain group	ENSRNOG00000010905	54.5821184356035	-1.83937585424824	0.584190994494334	8.39588693783887e-05	0.00689595916096852
803	Neutrophilic strain group	ENSRNOG00000010921	89.360700492721	0.932393347253364	0.408049544622452	0.00149962988217261	0.0448576253648132
804	Neutrophilic strain group	ENSRNOG00000011026	34.2054065247176	-4.24113332140014	0.872585059476252	5.8003805107459e-08	1.99116651994528e-05
805	Neutrophilic strain group	ENSRNOG00000011054	106.447551595498	1.21666023009681	0.481616200131357	0.000593988000874725	0.0251655422649077
806	Neutrophilic strain group	ENSRNOG00000011411	34.5126908257821	-1.36932333181637	0.624252177747154	0.00111231052697173	0.0374393802413108
807	Neutrophilic strain group	ENSRNOG00000011500	33.7051196392349	1.6857652800413	0.644981641699196	0.000366763712461418	0.0188131516568332
808	Neutrophilic strain group	ENSRNOG00000011821	706.19816359303	1.38027370396189	0.27718755780522	4.03170755323707e-08	1.49934724229828e-05
809	Neutrophilic strain group	ENSRNOG00000011895	30.2042457505816	1.95302947879336	0.524545670472359	8.62007387876398e-06	0.00128228387876547
810	Neutrophilic strain group	ENSRNOG00000012109	43.7161173831628	1.014274684816	0.467949915320463	0.00168645607043375	0.0491901391524338
811	Neutrophilic strain group	ENSRNOG00000012121	164.260978717268	0.727887105376783	0.248503462770991	0.000424953182821794	0.0205866007111336
812	Neutrophilic strain group	ENSRNOG00000012207	190.080925444976	-0.868657398692731	0.247629093666703	4.21364525598917e-05	0.00440403431965718
813	Neutrophilic strain group	ENSRNOG00000012329	401.294575840746	-0.753310436149131	0.236964642749441	0.000163070758181147	0.0106497137098985
814	Neutrophilic strain group	ENSRNOG00000012378	66.9799775167193	1.03419042617651	0.400331877040034	0.000638340856939451	0.026365241934598
815	Neutrophilic strain group	ENSRNOG00000012417	65.624358412327	0.840808058709921	0.31550967438678	0.000663617416121024	0.0268534881312138
816	Neutrophilic strain group	ENSRNOG00000012630	254.850671257373	0.667974479648913	0.259335935678972	0.00125744811699009	0.0405655792536466
817	Neutrophilic strain group	ENSRNOG00000012709	21.1338833720863	-1.24749160750166	0.54076319503753	0.00127954338298478	0.0409821215583738
818	Neutrophilic strain group	ENSRNOG00000012733	131.617778827418	-0.989624527101282	0.277789198275931	3.17300215390518e-05	0.00345953918337237
819	Neutrophilic strain group	ENSRNOG00000012735	10.3742481948129	-0.307071066043091	0.616053833895059	0.00101096223728894	0.0354313152691738
820	Neutrophilic strain group	ENSRNOG00000012749	111.442207736409	1.51412909396703	0.411097768702141	1.24261463399951e-05	0.00168041663838237
821	Neutrophilic strain group	ENSRNOG00000012802	24.9393569143956	-1.21035743449157	0.479406156294943	0.000617373997620306	0.0256689536650331
822	Neutrophilic strain group	ENSRNOG00000012804	173.338007859129	1.19048124746618	0.383947290348093	0.000117726864590759	0.00861271728492392
823	Neutrophilic strain group	ENSRNOG00000012807	110.367857385206	1.69047255646402	0.302485751295843	1.47793991720922e-09	8.24444150483212e-07
824	Neutrophilic strain group	ENSRNOG00000012956	436.709211910175	0.854095342856818	0.300163160851177	0.000388198725610848	0.0192489056980668
825	Neutrophilic strain group	ENSRNOG00000012991	29.981720271636	-1.10844714969521	0.488283736084936	0.00126790409427156	0.0408045673416048
826	Neutrophilic strain group	ENSRNOG00000013000	572.943069850951	0.614592491733836	0.224246493746649	0.000913218736086001	0.0333138213589084
827	Neutrophilic strain group	ENSRNOG00000013014	202.350257433496	1.3787060957576	0.365042312313858	9.20278781523041e-06	0.0013392056877207
828	Neutrophilic strain group	ENSRNOG00000013072	24.3983716401402	-1.57805821462988	0.770951721826839	0.00128674842570454	0.041114529649958
829	Neutrophilic strain group	ENSRNOG00000013076	78.1946436036478	1.17663986569438	0.50290038752265	0.000992322721928797	0.0350446277570946
830	Neutrophilic strain group	ENSRNOG00000013340	84.1460863648138	-0.969143515164096	0.334356331877124	0.000276814678728473	0.015314028590152
831	Neutrophilic strain group	ENSRNOG00000013431	69.3137492632302	1.01231255171532	0.423315659659618	0.00104651348902643	0.0359249297207329
832	Neutrophilic strain group	ENSRNOG00000013573	142.280614237932	1.07231991579532	0.301091062870779	2.67792787576297e-05	0.00301278137821131
833	Neutrophilic strain group	ENSRNOG00000013591	82.1004147770487	1.00867119442235	0.345433174647518	0.000244583214674368	0.0142368699046106
834	Neutrophilic strain group	ENSRNOG00000013668	234.687795485553	1.36966313540625	0.286028657716444	1.07801154977287e-07	3.52445393903127e-05
835	Neutrophilic strain group	ENSRNOG00000013718	74.8414565873986	-1.19129962812869	0.39874016947701	0.000170660077069696	0.0109320435971727
836	Neutrophilic strain group	ENSRNOG00000013934	73.1146151014317	-0.868996307408311	0.318423461065368	0.000542463978794015	0.0237336854512885
837	Neutrophilic strain group	ENSRNOG00000013954	95.1812088369335	1.32925569588482	0.332971523727758	3.87348305825105e-06	0.0006914425491182
838	Neutrophilic strain group	ENSRNOG00000013972	90.4856339730754	0.937837392062028	0.291928370400977	0.00010672783929946	0.00806116488816009
839	Neutrophilic strain group	ENSRNOG00000013973	1710.06811146766	4.07891027903469	0.769444723818626	4.63931814831834e-09	2.14176521964434e-06
840	Neutrophilic strain group	ENSRNOG00000014000	58.8857608507931	-0.871862365868534	0.361083040846246	0.00117701610786863	0.0391987354530974
841	Neutrophilic strain group	ENSRNOG00000014104	49.2154773146905	-1.52447654458923	0.363513828177722	1.67659330868162e-06	0.000355194496195539
842	Neutrophilic strain group	ENSRNOG00000014230	22.0164051755489	-2.80186797213973	0.671211189387289	3.1998253044969e-06	0.000603369875726824
843	Neutrophilic strain group	ENSRNOG00000014303	29.9663430249132	-1.67391425641869	0.528166610648171	8.28403694846677e-05	0.00684609176951068
844	Neutrophilic strain group	ENSRNOG00000014312	40.047174672309	1.9516352828975	0.636226180426227	8.17943820144683e-05	0.00684609176951068
845	Neutrophilic strain group	ENSRNOG00000014368	84.9881846305639	-0.713716700765466	0.281931777433066	0.0012064078166046	0.03958673492329
846	Neutrophilic strain group	ENSRNOG00000014508	44.1882139304464	-1.39042529141882	0.401768149963475	3.01657948709989e-05	0.00336549718110778
847	Neutrophilic strain group	ENSRNOG00000014585	51.5125301468707	-1.21505898238954	0.51862305891043	0.00088799326596895	0.0325711064240885
848	Neutrophilic strain group	ENSRNOG00000014791	19.1947732401771	-1.72333028812878	0.675609489147275	0.000381872181959412	0.0192199427521527
849	Neutrophilic strain group	ENSRNOG00000014836	79.6307329607689	-0.758623676661733	0.285408028680826	0.000837779850395251	0.0313301582041665
850	Neutrophilic strain group	ENSRNOG00000014872	67.459717249613	-1.28681736954619	0.320647390578852	4.20037645360733e-06	0.000730319999492142
851	Neutrophilic strain group	ENSRNOG00000014915	265.356301130823	0.744056662931387	0.302931318417457	0.00148324354030046	0.0446239652079609
852	Neutrophilic strain group	ENSRNOG00000014964	70.9537179504582	1.50992855805658	0.411960286906052	1.35200145967238e-05	0.00177456819040135
853	Neutrophilic strain group	ENSRNOG00000015093	185.526332441768	-0.790370733091171	0.300443710907589	0.000789343944290276	0.0304545726978623
854	Neutrophilic strain group	ENSRNOG00000015695	38.3438267404882	1.05983706519253	0.473225661142239	0.00141770201280678	0.0436326311435799
855	Neutrophilic strain group	ENSRNOG00000015844	176.987017561392	0.612031683976376	0.220856653847153	0.000866768616459213	0.0322341617698776
856	Neutrophilic strain group	ENSRNOG00000015914	53.1608966580042	1.26642133972371	0.438577904839011	0.000215767502911012	0.0132508960044616
857	Neutrophilic strain group	ENSRNOG00000015987	70.1978198540464	-0.787202944162257	0.321257376003525	0.00131969453496127	0.0418185121565335
858	Neutrophilic strain group	ENSRNOG00000015994	14.9880877305008	3.01902971141183	0.793192389002618	8.31176994647155e-06	0.00125031433756586
859	Neutrophilic strain group	ENSRNOG00000016069	10.0919248385452	3.98858473489808	1.3075531801981	0.000233755450229385	0.0139089687452045
860	Neutrophilic strain group	ENSRNOG00000016147	11.1192560607824	-2.01848520945074	1.03455656637973	0.00144942859541306	0.0443035388935844
861	Neutrophilic strain group	ENSRNOG00000016581	542.267492008223	0.832335078299592	0.237225172287017	4.54241113431778e-05	0.00467798463586511
862	Neutrophilic strain group	ENSRNOG00000016731	427.791162895936	0.888543191626459	0.304587965727832	0.000294059701687725	0.0160688623926337
863	Neutrophilic strain group	ENSRNOG00000016912	270.849171065005	0.621861605554086	0.225987645871976	0.000878493143208375	0.0324896856388777
864	Neutrophilic strain group	ENSRNOG00000017020	16.1294635727748	1.75374071652379	0.868727971263549	0.00137654105459144	0.0434312645033339
865	Neutrophilic strain group	ENSRNOG00000017123	5000.68979729986	1.36274540313387	0.235490630620737	4.91511773278074e-10	3.4633471687615e-07
866	Neutrophilic strain group	ENSRNOG00000017151	69.7588021876428	-1.25041790823579	0.407742137048336	0.000135707375828227	0.00922259059689493
867	Neutrophilic strain group	ENSRNOG00000017178	63.689294861505	-1.12208107879745	0.505780442859599	0.00130350019997432	0.0415506206601338
868	Neutrophilic strain group	ENSRNOG00000017194	1809.3897633693	0.835077699514751	0.266766767410683	0.000169522048176933	0.010911351831696
869	Neutrophilic strain group	ENSRNOG00000017206	659.324878817986	-0.733092554382479	0.259456008671405	0.000519399391367351	0.0231020566499206
870	Neutrophilic strain group	ENSRNOG00000017279	143.777574638301	0.841145359250125	0.307422738982801	0.000563291052276931	0.0245407316634348
871	Neutrophilic strain group	ENSRNOG00000017428	238.804533150748	-1.29896326703165	0.586339222130482	0.00108317423075154	0.0369937158196468
872	Neutrophilic strain group	ENSRNOG00000017431	45.7255748700686	-0.998760084795766	0.369066313730466	0.000474614575057228	0.0220629858710631
873	Neutrophilic strain group	ENSRNOG00000017441	118.787477628878	1.03999280540407	0.310615831743854	5.7913214682005e-05	0.00549888027065733
874	Neutrophilic strain group	ENSRNOG00000017511	52.8661819049311	-1.62378243348867	0.783283176279436	0.00146883996373922	0.044506177975976
875	Neutrophilic strain group	ENSRNOG00000017628	282.800462932513	0.904665328265626	0.235458193515184	1.12806214080092e-05	0.00157317666052529
876	Neutrophilic strain group	ENSRNOG00000017695	160.862517164418	1.52805095055965	0.32061143510702	1.07934427472574e-07	3.52445393903127e-05
877	Neutrophilic strain group	ENSRNOG00000017819	107.388970969713	1.24227751548774	0.400043097496943	0.00010777924372428	0.00806116488816009
878	Neutrophilic strain group	ENSRNOG00000017869	67.0028817466358	1.5332939652113	0.597782951795082	0.000438937058069714	0.0207142139627927
879	Neutrophilic strain group	ENSRNOG00000017895	344.214212577251	0.808802027393748	0.278218449091587	0.000350790476451817	0.0181327525047758
880	Neutrophilic strain group	ENSRNOG00000018067	20.4445253927456	1.79796013499226	0.594045825361573	0.000106405191581585	0.00806116488816009
881	Neutrophilic strain group	ENSRNOG00000018126	42.5994076050486	1.5813231252544	0.512895556766171	0.000101330816169048	0.00775819024844983
882	Neutrophilic strain group	ENSRNOG00000018276	280.601082200192	-1.08796294208584	0.239468294749696	4.14268408013133e-07	0.000108749518558428
883	Neutrophilic strain group	ENSRNOG00000018735	2457.0704521116	1.88355030669802	0.280931172490423	1.11245220327828e-12	2.97870201949791e-09
884	Neutrophilic strain group	ENSRNOG00000018770	23.6507697856888	1.66134442825375	0.780621199603814	0.00122512381378958	0.0399577441524038
885	Neutrophilic strain group	ENSRNOG00000018775	283.03609610461	0.627864420968111	0.221643456731995	0.000678898406349196	0.0273767827235031
886	Neutrophilic strain group	ENSRNOG00000018795	1878.47791070175	0.737124519301783	0.193614008651965	1.78229686518013e-05	0.0022093880028733
887	Neutrophilic strain group	ENSRNOG00000018994	107.377365094469	1.10074927805165	0.258487482137488	1.50731419109067e-06	0.000325482619198741
888	Neutrophilic strain group	ENSRNOG00000019041	341.812311496241	0.753400115573807	0.251514290195872	0.000299283767390044	0.0162219071976433
889	Neutrophilic strain group	ENSRNOG00000019122	84.1066389651944	-0.890743218131109	0.317382040072983	0.000390418848369349	0.0192565546136229
890	Neutrophilic strain group	ENSRNOG00000019128	8.34459397624342	3.70992985602755	1.33578880867082	0.000495945992652244	0.0225075422021296
891	Neutrophilic strain group	ENSRNOG00000019129	49.5564152959617	-1.87102261632648	0.469922134706959	4.81862202556954e-06	0.000823845156341002
892	Neutrophilic strain group	ENSRNOG00000019178	60.5865653459163	1.14830885861296	0.357587508677345	8.2399186846773e-05	0.00684609176951068
893	Neutrophilic strain group	ENSRNOG00000019353	81.6694103967244	1.02080607352529	0.383571925916824	0.000489997353143556	0.0223893671122387
894	Neutrophilic strain group	ENSRNOG00000019387	156.774015895956	1.00101240411758	0.322478584904316	0.000140070376089887	0.00942342811603725
895	Neutrophilic strain group	ENSRNOG00000019430	117.963383245538	1.78823842139813	0.558053603726694	6.14760009592238e-05	0.00568026586538922
896	Neutrophilic strain group	ENSRNOG00000019445	417.350516960032	0.697564072579682	0.232961529349302	0.000340251748404146	0.0177941031548231
897	Neutrophilic strain group	ENSRNOG00000019549	42.6516704939557	-2.1333785445303	0.488972293326548	4.863604697464e-07	0.000122856489980468
898	Neutrophilic strain group	ENSRNOG00000019578	1072.85521809221	1.15944873747576	0.201964082676306	7.87046759581452e-10	5.01761048441737e-07
899	Neutrophilic strain group	ENSRNOG00000019675	83.6088187585923	1.17190993237654	0.316846422369187	1.55547765847477e-05	0.00198330808492002
900	Neutrophilic strain group	ENSRNOG00000019721	121.284452683134	0.667658323663038	0.260470729489473	0.00132127507037748	0.0418185121565335
901	Neutrophilic strain group	ENSRNOG00000019838	67.2447775815199	1.84500846440745	0.389128515463922	1.20268774662655e-07	3.74455431438053e-05
902	Neutrophilic strain group	ENSRNOG00000019890	18.3577977829132	2.28539176114436	0.636207857578789	1.886663091518e-05	0.00227555364587774
903	Neutrophilic strain group	ENSRNOG00000019977	271.271594994031	-0.825236036626295	0.293315191773177	0.000438794313526579	0.0207142139627927
904	Neutrophilic strain group	ENSRNOG00000020279	52.090242595513	-1.49648139025931	0.62071175525592	0.000686360058902911	0.0274871196024949
905	Neutrophilic strain group	ENSRNOG00000020347	68.5928881554683	-1.05111771194288	0.401400529124805	0.000565269776561425	0.0245407316634348
906	Neutrophilic strain group	ENSRNOG00000020441	384.970961352249	0.796615548035392	0.229062343338938	5.3823910099004e-05	0.0052598139299669
907	Neutrophilic strain group	ENSRNOG00000020560	7212.95330888273	-1.80095169166194	0.392493946211963	2.02642812938756e-07	5.89778691222624e-05
908	Neutrophilic strain group	ENSRNOG00000020595	830.015702501604	1.15007228380113	0.352582890542004	6.68864719367132e-05	0.00606040325115045
909	Neutrophilic strain group	ENSRNOG00000020660	564.312485981793	0.719065271345887	0.268357949510308	0.00082094125876569	0.0311199641680423
910	Neutrophilic strain group	ENSRNOG00000020849	24.7120437146551	2.59563952293325	0.557842104364867	1.80057315008994e-07	5.35690518520093e-05
911	Neutrophilic strain group	ENSRNOG00000020865	288.19007574859	-0.854530111708756	0.250692556126155	5.87389717979226e-05	0.00553800953824358
912	Neutrophilic strain group	ENSRNOG00000020950	34.230849930175	-1.54408827491261	0.479631426539167	8.89272212042571e-05	0.00717203396073851
913	Neutrophilic strain group	ENSRNOG00000020957	11.0634678463931	2.34494640819317	0.869198084319339	0.000275028144270447	0.0152914598338637
914	Neutrophilic strain group	ENSRNOG00000021035	1041.24099245034	0.60544122000272	0.216590716627671	0.000825185784258665	0.0311199641680423
915	Neutrophilic strain group	ENSRNOG00000021125	410.052837742411	0.567757193786114	0.196282555445262	0.000694663292910555	0.0276404156155781
916	Neutrophilic strain group	ENSRNOG00000021157	168.629159469177	0.820100052236412	0.257634559303373	0.000151351392474851	0.0100311507052144
917	Neutrophilic strain group	ENSRNOG00000021161	12.0303367424575	1.94563761976614	0.812258023586835	0.000649379978637641	0.0265868475657515
918	Neutrophilic strain group	ENSRNOG00000021259	290.004565848426	-0.594907286261028	0.230638317718339	0.0015845884393972	0.0468111282121221
919	Neutrophilic strain group	ENSRNOG00000021262	63.6227933652751	-0.905276373861663	0.394508212766513	0.00148245565541704	0.0446239652079609
920	Neutrophilic strain group	ENSRNOG00000021437	54.0447513961996	-0.936867666794689	0.41979806101108	0.00169809779897801	0.0494220289841688
921	Neutrophilic strain group	ENSRNOG00000021442	39.2502568381598	0.984405891143561	0.393491688115594	0.000829427955196709	0.0311920827645324
922	Neutrophilic strain group	ENSRNOG00000021497	25.681788344373	-1.65287762785643	0.67269926453702	0.000631664700605491	0.0261818173737038
923	Neutrophilic strain group	ENSRNOG00000021499	8.58110195639057	2.98965479725971	1.16605564908328	0.000540919755286595	0.0237336854512885
924	Neutrophilic strain group	ENSRNOG00000021724	39.5243520011981	1.69054589565439	0.665862608099701	0.000440958394039134	0.0207142139627927
925	Neutrophilic strain group	ENSRNOG00000021987	13.6224646862714	3.68871203622798	0.99941136821168	1.8467300702298e-05	0.0022476383800215
926	Neutrophilic strain group	ENSRNOG00000022009	71.8922656962408	3.0047735975846	0.468183642275907	7.7006366899496e-12	1.28870155006307e-08
927	Neutrophilic strain group	ENSRNOG00000022196	57.6481245943154	-1.29079228938747	0.422925773816605	0.000128899602602807	0.00895932865279226
928	Neutrophilic strain group	ENSRNOG00000022249	54.6516811886918	-0.990166817783484	0.363073475699675	0.000425940274647744	0.0205866007111336
929	Neutrophilic strain group	ENSRNOG00000022368	26.8602732240434	1.24070283018627	0.568079334134407	0.00140955740685145	0.0436326311435799
930	Neutrophilic strain group	ENSRNOG00000022428	60.3368797979909	-1.91148453882921	0.660146944395672	0.000136457762898623	0.00922675014993313
931	Neutrophilic strain group	ENSRNOG00000022669	436.060630306637	1.73335456722332	0.298597658638744	3.78631855120017e-10	2.81617959797044e-07
932	Neutrophilic strain group	ENSRNOG00000022711	49.692844699461	-1.67121588513691	0.530230426579238	7.41674425946026e-05	0.00648989360429111
933	Neutrophilic strain group	ENSRNOG00000022738	5.80632774222544	-4.7328667800923	2.51037333168369	0.000433292631271831	0.0207142139627927
934	Neutrophilic strain group	ENSRNOG00000022764	41.4792763985339	1.24778769305917	0.501157470841988	0.000645275807896945	0.0264998543439396
935	Neutrophilic strain group	ENSRNOG00000022802	43.7450307610194	-1.0176421598848	0.423255100147107	0.00104974443761219	0.0359436791067828
936	Neutrophilic strain group	ENSRNOG00000023109	24.6135288825395	1.06231792576776	0.49277486008911	0.00160620565542928	0.0472612776151368
937	Neutrophilic strain group	ENSRNOG00000023226	346.291299662407	0.641793832347146	0.244498445802476	0.0011979306201103	0.0395782701304894
938	Neutrophilic strain group	ENSRNOG00000023320	677.010916066995	0.725683001351271	0.194321298594935	2.35777585012309e-05	0.00269794043431179
939	Neutrophilic strain group	ENSRNOG00000023561	31.0046033559407	-1.98769427693483	1.01486162885841	0.00143336014909415	0.0440133616423681
940	Neutrophilic strain group	ENSRNOG00000023657	21.6208591375439	-1.74501428774057	0.668162706214418	0.000435419485521495	0.0207142139627927
941	Neutrophilic strain group	ENSRNOG00000024309	56.6160632631347	0.895864923862772	0.335991781241076	0.000586704838186068	0.0249493014327346
942	Neutrophilic strain group	ENSRNOG00000024808	107.039437203216	-0.96960457398661	0.308813385105227	0.000121361222259305	0.00883034806308468
943	Neutrophilic strain group	ENSRNOG00000024899	46.4928448599096	1.64865770135812	0.536213577209873	9.81827056446717e-05	0.00774589621745226
944	Neutrophilic strain group	ENSRNOG00000025164	98.9262194801517	-0.771210671074881	0.290550711785601	0.00080961160031508	0.0308805700997672
945	Neutrophilic strain group	ENSRNOG00000025597	17.9615213197939	2.39558941484625	0.670419738031368	1.84025366912204e-05	0.0022476383800215
946	Neutrophilic strain group	ENSRNOG00000025602	121.180835616284	0.738611548536924	0.265706317204632	0.000599221338452068	0.0253071775368968
947	Neutrophilic strain group	ENSRNOG00000025695	109.248989259638	-0.876983885181676	0.275813423245104	0.000133538045941801	0.00912146611769815
948	Neutrophilic strain group	ENSRNOG00000025768	155.010817576375	0.830730719108902	0.285870705063437	0.000344684198425139	0.0179557667257423
949	Neutrophilic strain group	ENSRNOG00000025957	19.9126220712815	1.2745054499217	0.607282362880761	0.00168008284234011	0.0491112425616799
950	Neutrophilic strain group	ENSRNOG00000026124	91.2328134271962	0.988231034485892	0.41084138377014	0.00102642624025642	0.0356005038978057
951	Neutrophilic strain group	ENSRNOG00000026133	120.542277849123	2.42077236390874	0.402102961165591	9.17216912033616e-11	1.02330833485884e-07
952	Neutrophilic strain group	ENSRNOG00000026519	30.8254415914549	-3.35381856311162	0.826178056207827	2.64244943746001e-06	0.000520251662775216
953	Neutrophilic strain group	ENSRNOG00000026644	37.2330344263925	1.16233266564079	0.450082556009536	0.000516898636659915	0.0230674631586765
954	Neutrophilic strain group	ENSRNOG00000026791	8.78266286417189	-4.90927574244663	1.59818173998816	5.94695883647703e-05	0.00556768425893388
955	Neutrophilic strain group	ENSRNOG00000026842	59.0993939073672	-1.12580521152117	0.339144875294749	5.76135228384674e-05	0.00549888027065733
956	Neutrophilic strain group	ENSRNOG00000027099	11.2794161279142	-2.15574480013454	0.890699480268247	0.000905679236144895	0.0331290535888193
957	Neutrophilic strain group	ENSRNOG00000027430	76.8875815688125	1.38359966005081	0.492922627495644	0.000236654534081815	0.0139657234104413
958	Neutrophilic strain group	ENSRNOG00000028335	27.3927524954289	-1.59499819963251	0.515541905691581	0.000116211357082747	0.0085578419419365
959	Neutrophilic strain group	ENSRNOG00000028640	64.5450022002642	0.941886727655	0.335049809845527	0.000394047174221216	0.0193241888955079
960	Neutrophilic strain group	ENSRNOG00000029223	4.48262999290557	5.55143654518955	2.60032991011592	0.000131619597982584	0.00903652911687606
961	Neutrophilic strain group	ENSRNOG00000029410	174.632508298614	0.808933031803784	0.274922895615625	0.000308069103556389	0.0165639725237467
962	Neutrophilic strain group	ENSRNOG00000029598	29.4824980599131	-1.77048820499093	0.717444304805822	0.000536203470705432	0.0236141186375142
963	Neutrophilic strain group	ENSRNOG00000029861	40.1834789049463	1.21249798155151	0.397876746324223	0.00014695711378115	0.00978836735971165
964	Neutrophilic strain group	ENSRNOG00000030345	1523.67082068879	0.735404769863437	0.213085972620562	6.88634912147523e-05	0.00618754644552418
965	Neutrophilic strain group	ENSRNOG00000030418	86.7031457108965	-0.868406894033313	0.311043115620336	0.000418233120737785	0.0203611091652271
966	Neutrophilic strain group	ENSRNOG00000030628	476.358321412599	0.605568390440162	0.223443373115517	0.00103066639100876	0.0356075365866294
967	Neutrophilic strain group	ENSRNOG00000030704	103.755241379434	-1.73889145091505	0.467968185015602	9.61900580086684e-06	0.00136999201768091
968	Neutrophilic strain group	ENSRNOG00000030708	4701.93278668	-1.3160502640415	0.515142568207521	0.000482174751064021	0.0223368704748966
969	Neutrophilic strain group	ENSRNOG00000031439	42.3803379194017	2.4467228972663	0.453948497060198	4.29567627643023e-09	2.05394692817314e-06
970	Neutrophilic strain group	ENSRNOG00000031517	135.159908011911	0.983376242739467	0.293224345776508	6.1520656594072e-05	0.00568026586538922
971	Neutrophilic strain group	ENSRNOG00000031544	26.5693433281411	-1.54339915513741	0.637956648169392	0.000566409178667564	0.0245407316634348
972	Neutrophilic strain group	ENSRNOG00000031641	275.163844301795	0.690742767454669	0.25966913705299	0.000946118101795947	0.0342341328293085
973	Neutrophilic strain group	ENSRNOG00000032531	1028.69508866482	0.9335835487313	0.310430226603005	0.000204257568463821	0.012719071286482
974	Neutrophilic strain group	ENSRNOG00000032708	532.204130787334	1.55201229996392	0.431703852224783	1.62748026891229e-05	0.00205553828681111
975	Neutrophilic strain group	ENSRNOG00000032805	2362.90904351077	1.04171125453375	0.288886791781177	2.25672319762731e-05	0.0026045698422271
976	Neutrophilic strain group	ENSRNOG00000032844	1386.96738002423	1.70141240866814	0.268865893437373	1.4127522502003e-11	1.71944792051652e-08
977	Neutrophilic strain group	ENSRNOG00000033146	127.464638338765	0.708971731547699	0.28182839841065	0.00130870324723711	0.0416173849738966
978	Neutrophilic strain group	ENSRNOG00000033215	1000.77497375719	1.7128340541133	0.269530696885416	1.23842765396248e-11	1.71944792051652e-08
979	Neutrophilic strain group	ENSRNOG00000033266	62.5476122843953	1.34707289333011	0.622877724706937	0.00125226982864987	0.0404961074057112
980	Neutrophilic strain group	ENSRNOG00000033625	218.225534159015	0.834716035863646	0.276783668273041	0.000242264398691882	0.0141634749767988
981	Neutrophilic strain group	ENSRNOG00000034128	12.1697710990762	1.80890834617157	0.825288871425302	0.00104424072238088	0.0359249297207329
982	Neutrophilic strain group	ENSRNOG00000034180	1378.79864310599	0.740670833497258	0.191645926979449	1.15910833008543e-05	0.00158907285432273
983	Neutrophilic strain group	ENSRNOG00000034190	5588.96816638616	1.67412145110358	0.317425763429289	6.68559540173371e-09	2.9835583746137e-06
984	Neutrophilic strain group	ENSRNOG00000034237	1003.465359388	0.927539829880637	0.23923312830534	9.43839279323533e-06	0.00135872260984768
985	Neutrophilic strain group	ENSRNOG00000036877	87.596630883487	2.81320388672253	0.959518635314743	0.000110298155211818	0.00820373167764342
986	Neutrophilic strain group	ENSRNOG00000037190	6.14931673863761	6.06177733040876	2.560614453281	3.55152469376627e-05	0.00377363592064625
987	Neutrophilic strain group	ENSRNOG00000037814	161.307664310107	1.17436876363879	0.290877088336667	3.87331873759231e-06	0.0006914425491182
988	Neutrophilic strain group	ENSRNOG00000037853	1439.16651787264	1.02412946732688	0.22369907744227	3.9422754152926e-07	0.000106173602026965
989	Neutrophilic strain group	ENSRNOG00000038074	381.628824283524	0.643711190039639	0.253457358990285	0.00146612782206504	0.044506177975976
990	Neutrophilic strain group	ENSRNOG00000038372	13.9758429240294	-7.51474159998607	2.9142157933282	3.74173006463441e-06	0.000686223042538706
991	Neutrophilic strain group	ENSRNOG00000039249	305.672516683109	0.803181408777676	0.264818080619849	0.000236795579188092	0.0139657234104413
992	Neutrophilic strain group	ENSRNOG00000039865	112.696743484564	1.64531615914067	0.32211004260122	1.87238145693072e-08	7.5961948319359e-06
993	Neutrophilic strain group	ENSRNOG00000042044	60.2789501388498	0.785816637127435	0.316854434857303	0.00119065551183811	0.0394566732487343
994	Neutrophilic strain group	ENSRNOG00000042319	19.718238322524	3.24543493605899	0.951615490988733	5.66629537750021e-05	0.00545758003697646
995	Neutrophilic strain group	ENSRNOG00000042592	72.6354070882865	1.03833941451362	0.382300168837926	0.000440788918933537	0.0207142139627927
996	Neutrophilic strain group	ENSRNOG00000043348	62.9990430288928	0.976038209345839	0.434587756811701	0.0015044124431432	0.0448576253648132
997	Neutrophilic strain group	ENSRNOG00000043410	66.1080274466666	-1.38202204077683	0.45004580672858	0.00012884217598754	0.00895932865279226
998	Neutrophilic strain group	ENSRNOG00000043494	4855.18407865436	-2.03255963647007	0.762350498058004	0.000251679525316699	0.0145865172508224
999	Neutrophilic strain group	ENSRNOG00000043866	17348.5057812209	-1.20838380731737	0.374362167420251	7.23985245871554e-05	0.00641901620644263
1000	Neutrophilic strain group	ENSRNOG00000045560	20.622781316498	1.47877680954727	0.722079353151107	0.00146935544258899	0.044506177975976
1001	Neutrophilic strain group	ENSRNOG00000046196	13.7279048322261	2.76576973625483	0.829519229126916	3.70531821135826e-05	0.00390604726091846
1002	Neutrophilic strain group	ENSRNOG00000046222	22.3302063055143	1.6707079925557	0.679985067995725	0.00056975478161255	0.0246060548910607
1003	Neutrophilic strain group	ENSRNOG00000046261	225.624011809744	0.895845703509165	0.243668174232882	2.19555828221109e-05	0.0025560116767167
1004	Neutrophilic strain group	ENSRNOG00000046834	389.887004190293	1.51887314582496	0.27334202959003	1.63012253452332e-09	8.7296321968793e-07
1005	Neutrophilic strain group	ENSRNOG00000047907	7.43902031551071	-3.6303453489661	1.69689675342669	0.000587020462452302	0.0249493014327346
1006	Neutrophilic strain group	ENSRNOG00000047931	11398.4327569922	0.645596378400554	0.213318185375411	0.000306328710888453	0.0165368096023169
1007	Neutrophilic strain group	ENSRNOG00000048417	60829.2938392729	-1.52110654195446	0.693804475095263	0.000967822689974374	0.0345525604623385
1008	Neutrophilic strain group	ENSRNOG00000048541	25.7651536312969	3.49386643665225	0.932634396265567	7.63449276699142e-06	0.00117483435821243
1009	Neutrophilic strain group	ENSRNOG00000048733	201.163954607923	-1.12394544243984	0.442969334415422	0.000604656648734337	0.025456425198916
1010	Neutrophilic strain group	ENSRNOG00000048812	922.274854588723	0.701350080265828	0.223194652982965	0.000206551147264794	0.012791252182723
1011	Neutrophilic strain group	ENSRNOG00000049151	105787.273460438	0.826032952704801	0.320649647636839	0.000776310776675014	0.0300382909772401
1012	Neutrophilic strain group	ENSRNOG00000049402	290.345955358526	0.740628843642643	0.28447472089751	0.000973865556425709	0.0346758299718814
1013	Neutrophilic strain group	ENSRNOG00000049829	16606.0824486369	2.18287561800151	0.376495262813768	3.34221015235388e-10	2.63208879527728e-07
1014	Neutrophilic strain group	ENSRNOG00000049976	14.0532233885385	0.215572213895525	0.424180331949335	0.000613274599328223	0.0256304274522386
1015	Neutrophilic strain group	ENSRNOG00000050067	27.0148571303195	1.25317580159571	0.568673936776117	0.00125058317141252	0.0404961074057112
1016	Neutrophilic strain group	ENSRNOG00000050395	36.2876779014238	1.55903096033924	0.499648985142313	8.68424459663987e-05	0.00704634343392816
1017	Neutrophilic strain group	ENSRNOG00000050697	98.6162665468911	1.32470307947132	0.322843074217653	2.60025076336981e-06	0.000519584436119328
1018	Neutrophilic strain group	ENSRNOG00000050898	10.3032399015855	3.23714484150422	1.17780016334491	0.00027451034172213	0.0152914598338637
1019	Neutrophilic strain group	ENSRNOG00000051048	616.635497769022	1.04304470360368	0.235408386145836	7.94131166481823e-07	0.000180200475539977
1020	Neutrophilic strain group	ENSRNOG00000051235	795.423792107628	1.55727088169795	0.264267756981431	2.38147797156188e-10	2.12554847221803e-07
1021	Neutrophilic strain group	ENSRNOG00000051850	157.965471251924	2.21846817668437	0.593176184319699	8.22279610132211e-06	0.00125031433756586
1022	Neutrophilic strain group	ENSRNOG00000052207	1736.69170768951	0.719063469662947	0.27242798745357	0.000927262378617691	0.0337342084916675
1023	Neutrophilic strain group	ENSRNOG00000052219	142.986363899241	1.17979983379861	0.300664448250703	6.0222312836928e-06	0.000971393161759991
1024	Neutrophilic strain group	ENSRNOG00000052707	21.6626426111376	-1.47050717696197	0.628872620573692	0.000756076940435612	0.0295112480424256
1025	Neutrophilic strain group	ENSRNOG00000054140	1855.91486437239	0.431173983896172	0.14012181400585	0.000614532955793889	0.0256304274522386
1026	Neutrophilic strain group	ENSRNOG00000055314	206.907151365391	0.849280174944512	0.264465480501898	0.00012541876026921	0.00895932865279226
1027	Neutrophilic strain group	ENSRNOG00000055567	46.7308932815917	-1.06687777244663	0.378173620666294	0.000310842481777081	0.0166462365841263
1028	Neutrophilic strain group	ENSRNOG00000055586	157.94883309763	0.99422448532561	0.325330461764473	0.000161859353183308	0.0106224167667555
1029	Neutrophilic strain group	ENSRNOG00000055672	526.326383075539	0.90827406114582	0.279854189013787	0.000101032757756791	0.00775819024844983
1030	Neutrophilic strain group	ENSRNOG00000055915	63.3883062996625	-1.16763871964843	0.450765758306806	0.000515575509204858	0.0230674631586765
1031	Neutrophilic strain group	ENSRNOG00000056001	322.549512000035	0.998172119460057	0.332989155857153	0.000197542597170684	0.0124164332907095
1032	Neutrophilic strain group	ENSRNOG00000056017	16.2389787627588	-2.87837745164983	1.2504250325398	0.0009806821076904	0.0347337885125901
1033	Neutrophilic strain group	ENSRNOG00000056471	136.916836824944	-1.84211774408403	0.526010287468248	2.16391212833416e-05	0.00254126803281909
1034	Neutrophilic strain group	ENSRNOG00000056714	16.4819641178706	5.00918073126751	1.17475498854201	6.20087272798903e-06	0.000988301000979966
1035	Neutrophilic strain group	ENSRNOG00000056716	106.542250343657	-1.18147863997178	0.429827298696539	0.000318592106305076	0.0169375469512065
1036	Neutrophilic strain group	ENSRNOG00000056825	114.997388898851	1.77907181865517	0.583529928840754	9.70508632092515e-05	0.00773402950384202
1037	Neutrophilic strain group	ENSRNOG00000056904	35.9081910636503	1.10460583998325	0.455480091608301	0.000825085042674005	0.0311199641680423
1038	Neutrophilic strain group	ENSRNOG00000057378	26.6726619782194	-1.39566017425884	0.493841192815236	0.000257533712141752	0.0147976881465827
1039	Neutrophilic strain group	ENSRNOG00000057527	690.131426096019	3.59837826699884	1.32532603745742	0.000157052539158343	0.010357731006167
1040	Neutrophilic strain group	ENSRNOG00000058590	27.8938420192046	2.68814396830527	0.598929315098014	3.62410137672649e-07	0.000101082227565863
1041	Neutrophilic strain group	ENSRNOG00000058739	78.1489541846844	-0.989173449998545	0.396428379436009	0.000861011653299937	0.0321092590929793
1042	Neutrophilic strain group	ENSRNOG00000059202	178.798404259728	-0.679551260784616	0.240440244186247	0.000614170456438428	0.0256304274522386
1043	Neutrophilic strain group	ENSRNOG00000059455	999.169868273455	-1.39193758562017	0.442660991886193	8.50463688782895e-05	0.00694268772282037
1044	Neutrophilic strain group	ENSRNOG00000060098	187.25901640368	1.0161319426858	0.316868181422446	9.89354835064488e-05	0.00774589621745226
1045	Neutrophilic strain group	ENSRNOG00000060241	7.92100713404551	2.81905314933715	1.12084598699631	0.000687793924920509	0.0274871196024949
1046	Neutrophilic strain group	ENSRNOG00000060246	6.88980198452124	3.40284359323238	1.47332750274125	0.00145723520885399	0.0444406947064628
1047	Neutrophilic strain group	ENSRNOG00000060329	283.693702199974	0.863086679081111	0.279968665411513	0.000182776193121729	0.0115443587329757
1048	Neutrophilic strain group	ENSRNOG00000060486	27.4923301266977	-1.74357863909595	0.538313180925314	4.97180916026605e-05	0.00496735679385387
1049	Neutrophilic strain group	ENSRNOG00000060791	4033.9481391355	-1.48979071388228	0.500180360365103	0.000129167941693099	0.00895932865279226
1050	Neutrophilic strain group	ENSRNOG00000061262	99.2273610929659	-0.705167719114673	0.267419550537926	0.00101962962111287	0.0355581345461384
1051	Neutrophilic strain group	ENSRNOG00000061359	57.675942195202	1.10511317345366	0.408705387494479	0.00041729223579022	0.0203611091652271
1052	Neutrophilic strain group	ENSRNOG00000061813	33.0674058568676	2.27647766796962	0.637530810536946	1.47630368515985e-05	0.00190045709008847
1053	Neutrophilic strain group	ENSRNOG00000061857	187.338769086204	0.635821411394808	0.235124111754874	0.000965898460957336	0.0345525604623385
1054	Neutrophilic strain group	ENSRNOG00000062247	57.3054771587578	-1.86824367922103	0.693151582631467	0.000221956416961585	0.0134459389605507
1055	Neutrophilic strain group	ENSRNOG00000062419	16.0949656444769	-2.68583659804908	0.770736814999841	3.17839348337916e-05	0.00345953918337237
1056	Neutrophilic strain group	ENSRNOG00000062459	85.4931211914245	0.0256668435853523	0.298283139600234	1.93149473096892e-09	9.94571209931227e-07
1057	Neutrophilic strain group	ENSRNOG00000062608	1148.83081983404	4.33120459220298	0.931499766952753	1.16180308075708e-07	3.70338562980375e-05
1058	Neutrophilic strain group	ENSRNOG00000062609	271.29005262461	2.63373992924161	0.484405971032947	2.51759167453113e-09	1.24835249402307e-06
1059	Neutrophilic strain group	ENSRNOG00000062853	148.448583760742	3.76496360345873	1.2687754883731	8.15375798906921e-05	0.00684609176951068
1060	Neutrophilic strain group	ENSRNOG00000062976	15.4711602333978	2.88936205208318	1.02047029809128	0.000163889039728085	0.0106511964266
1061	Neutrophilic strain group	ENSRNOG00000063193	23.187406571963	3.07457427906229	0.628757390675447	5.33228106394958e-08	1.87864681274097e-05
1062	Neutrophilic strain group	ENSRNOG00000063289	18.1593262049387	3.77482321345317	0.859258960701025	7.17333439537867e-07	0.000168485264711105
1063	Neutrophilic strain group	ENSRNOG00000063326	35.1126178853611	-1.26604692912211	0.492022345638753	0.000529731744664196	0.0234061009820602
1064	Neutrophilic strain group	ENSRNOG00000063419	401.970225610069	4.00649802184595	1.27247808728979	4.24350483444708e-05	0.00440403431965718
1065	Neutrophilic strain group	ENSRNOG00000063482	47.7499222096798	2.642527369883	0.537805839434121	3.97062724379076e-08	1.49934724229828e-05
1066	Neutrophilic strain group	ENSRNOG00000063484	18.9548442508106	-1.56353877980725	0.750551985989903	0.00141682271283998	0.0436326311435799
1067	Neutrophilic strain group	ENSRNOG00000063586	27.8389864596363	1.89495963401992	0.523140271745548	1.43941736055096e-05	0.00187096307019964
1068	Neutrophilic strain group	ENSRNOG00000063713	85.04318817676	1.94789134676553	0.660877176689344	0.000124956784143102	0.00895932865279226
1069	Neutrophilic strain group	ENSRNOG00000063859	116.662763088931	3.39175731897794	1.36392143547371	0.000297861261430575	0.0162104332033843
1070	Neutrophilic strain group	ENSRNOG00000063915	4.04049594105483	0.153040722238841	0.356419116842046	0.00138301321601444	0.0434312645033339
1071	Neutrophilic strain group	ENSRNOG00000064003	97.4891029851736	2.70457006227224	0.630495950587993	7.87099705070286e-07	0.000180200475539977
1072	Neutrophilic strain group	ENSRNOG00000064041	108.594401186996	1.81769153655464	0.674565789397479	0.000264677997677086	0.0149862081697376
1073	Neutrophilic strain group	ENSRNOG00000064086	236.392860484658	2.58921997090197	0.981226382217084	0.000240153946396554	0.0141016712033204
1074	Neutrophilic strain group	ENSRNOG00000064090	1334.94873235054	1.24303404693988	0.279304029611724	5.85121662346809e-07	0.000139885871705341
1075	Neutrophilic strain group	ENSRNOG00000064181	7.39382192267634	5.60543846666024	2.46816024427417	5.56883135746991e-05	0.00540257349375414
1076	Neutrophilic strain group	ENSRNOG00000064245	35.3996604753279	3.46830800154887	1.74870925857602	0.000806015603339521	0.0308312482785986
1077	Neutrophilic strain group	ENSRNOG00000064589	1323.74045062488	3.53120760648321	0.42673181368651	6.1586396993207e-18	4.12259341472528e-14
1078	Neutrophilic strain group	ENSRNOG00000064619	19.2856762259855	2.74301723980512	0.733240743142567	8.88525490415769e-06	0.00130720651271278
1079	Neutrophilic strain group	ENSRNOG00000064886	26.8710874655579	3.01395332037588	0.961595752488743	7.18385825830289e-05	0.00641183295747727
1080	Neutrophilic strain group	ENSRNOG00000064942	58.9221159378826	-2.3222949234534	0.584967828516298	2.90136808230714e-06	0.000554907369798971
1081	Neutrophilic strain group	ENSRNOG00000065115	15.1554554807782	3.62427595979398	1.34592135187245	0.000217181666317668	0.0132768408614655
1082	Neutrophilic strain group	ENSRNOG00000065156	22.0490489920278	4.11705243895274	1.06489785837892	5.02162661026035e-06	0.000829994284668711
1083	Neutrophilic strain group	ENSRNOG00000065366	21.0073154865502	1.850311463613	0.700298392927792	0.000333096032905893	0.0175570460178902
1084	Neutrophilic strain group	ENSRNOG00000065563	42.9406015251574	-1.91508002476867	0.438878862057111	5.22023676015949e-07	0.00012942320323151
1085	Neutrophilic strain group	ENSRNOG00000065670	498.396004153601	4.5400002772031	0.784545545921413	2.90603950593844e-10	2.43162855659399e-07
1086	Neutrophilic strain group	ENSRNOG00000065867	16454.7742057169	0.0545577115784982	0.304135585103556	0.00141605974193524	0.0436326311435799
1087	Neutrophilic strain group	ENSRNOG00000065917	9.96123920920787	2.67855094398345	1.0976743412052	0.00058058386202883	0.024913002387314
1088	Neutrophilic strain group	ENSRNOG00000065952	23.6605483129868	2.04132401750846	1.08149474979712	0.00150417162361929	0.0448576253648132
1089	Neutrophilic strain group	ENSRNOG00000066431	25.9417116069069	6.85348762345871	1.11685273862423	6.54559765159072e-10	4.38162306797483e-07
1090	Neutrophilic strain group	ENSRNOG00000066480	34.6997528699141	1.02498413079683	0.467635263831831	0.0016784101138506	0.0491112425616799
1091	Neutrophilic strain group	ENSRNOG00000066534	25.0043240072654	-1.75230465886738	0.905015149777062	0.00154568236857871	0.0458838038814451
1092	Neutrophilic strain group	ENSRNOG00000066549	19.6751374023675	-3.72443823431099	1.25707206953172	0.000122405740058082	0.00885820566431139
1093	Neutrophilic strain group	ENSRNOG00000066773	81.5986006988015	1.61301256410147	0.452514287365899	1.96946279978564e-05	0.00235421142531519
1094	Neutrophilic strain group	ENSRNOG00000066953	289.062050729574	0.964098302973614	0.358762307460076	0.000507431433934909	0.0228737105640423
1095	Neutrophilic strain group	ENSRNOG00000067038	32.2198950618497	-1.1665654169678	0.442205926893184	0.000526278424558917	0.0233305150595854
1096	Neutrophilic strain group	ENSRNOG00000067060	192.123099444772	2.68540775493559	0.415535907950527	5.0971506558065e-12	9.74866471141963e-09
1097	Neutrophilic strain group	ENSRNOG00000067065	246.847187530822	0.715449342075386	0.277343856105084	0.00111661809776112	0.0374668749193631
1098	Neutrophilic strain group	ENSRNOG00000067254	19.2456724564898	1.59864678052986	0.73622897169384	0.00110511438207911	0.0374393802413108
1099	Neutrophilic strain group	ENSRNOG00000067259	39.7020222731014	3.66371302361376	0.79068152324769	1.76907627424765e-07	5.35690518520093e-05
1100	Neutrophilic strain group	ENSRNOG00000067433	13191.2989749237	-1.6444501511352	0.380792031242113	8.25368366629291e-07	0.000184167194873883
1101	Neutrophilic strain group	ENSRNOG00000067655	6.5284653897943	2.65520731220788	1.2340806607637	0.00153609835901768	0.0457006329567304
1102	Neutrophilic strain group	ENSRNOG00000067700	29.0230720566317	-3.27146211765768	0.965991669150972	3.53357250320032e-05	0.00377363592064625
1103	Neutrophilic strain group	ENSRNOG00000067926	107.456153683737	-1.39599745631659	0.462395292450231	0.000128690773128849	0.00895932865279226
1104	Neutrophilic strain group	ENSRNOG00000068013	304.232037030585	3.89541524046072	0.960930056331707	1.69797189696105e-06	0.000355194496195539
1105	Neutrophilic strain group	ENSRNOG00000068022	5.98916652206699	0.255745699567681	0.489373028023397	0.00037703130859003	0.0191200574219823
1106	Neutrophilic strain group	ENSRNOG00000068111	163.185982710839	12.4095029081935	3.18530611344146	1.97829364022983e-10	1.89181394681407e-07
1107	Neutrophilic strain group	ENSRNOG00000068268	60.2236443646526	4.43028465938788	1.55197596979217	0.000100512224593761	0.00775819024844983
1108	Neutrophilic strain group	ENSRNOG00000068279	42.5421602185834	4.3371661668556	1.4462048366374	7.77642367590047e-05	0.00675065894563746
1109	Neutrophilic strain group	ENSRNOG00000068352	133.828053133861	-1.63552059966867	0.629747089259573	0.000384773504751691	0.0192214465731927
1110	Neutrophilic strain group	ENSRNOG00000068499	391.931763884982	3.99385390901042	0.503140818285332	8.61143561692499e-17	3.84299666797973e-13
1111	Neutrophilic strain group	ENSRNOG00000068880	52.6788245564969	2.13582771107599	0.522075134672567	2.07197041388146e-06	0.000426762152323768
1112	Neutrophilic strain group	ENSRNOG00000069031	10.2438831883195	2.25907541455252	0.975872460663909	0.000805637599092663	0.0308312482785986
1113	Neutrophilic strain group	ENSRNOG00000069088	369.663791287361	2.74468362674089	0.939337109607875	0.000107432059534517	0.00806116488816009
1114	Neutrophilic strain group	ENSRNOG00000069268	12.352876479657	4.04482599868374	1.38342583770192	0.000368848663191711	0.0188478851252314
1115	Neutrophilic strain group	ENSRNOG00000069282	262.823739443832	-1.58241785298275	0.358079642124877	5.70527014537036e-07	0.000138876648556761
1116	Neutrophilic strain group	ENSRNOG00000069405	103.943854709023	3.57606971233225	0.99667280711551	1.08957020996437e-05	0.00153549115484242
1117	Neutrophilic strain group	ENSRNOG00000069598	2512.22151528076	-1.60448707307777	0.49024897520384	4.86999861140175e-05	0.00490222115860501
1118	Neutrophilic strain group	ENSRNOG00000069749	42.3506316436047	-1.26985715940573	0.444475530682061	0.000275264551834564	0.0152914598338637
1119	Neutrophilic strain group	ENSRNOG00000069901	272.479859232367	3.93317966778706	1.58062241478272	0.000262196324339688	0.0149493519860783
1120	Neutrophilic strain group	ENSRNOG00000069961	597.447797743735	0.618297681439979	0.23293453619611	0.0011800489090208	0.0392022203324328
1121	Neutrophilic strain group	ENSRNOG00000070034	957.67765086596	0.556220121515173	0.18431963320886	0.000491951670126868	0.0224022073457772
1122	Neutrophilic strain group	ENSRNOG00000070241	25.9724687736369	-1.28288395037366	0.557802927304384	0.00088451386339352	0.032532614294265
1123	Neutrophilic strain group	ENSRNOG00000070412	86.6757728306883	4.81215372755909	1.09397643024423	3.96525254059476e-07	0.000106173602026965
1124	Neutrophilic strain group	ENSRNOG00000070415	14.9126581933946	4.54093635602712	1.1207600637047	4.92288710093219e-06	0.000823845156341002
1125	Neutrophilic strain group	ENSRNOG00000070424	20.7681302596545	-0.0621640076384943	0.30644312557911	0.00144668529015869	0.0443035388935844
1126	Neutrophilic strain group	ENSRNOG00000070540	725.558198473557	2.23253434695819	0.310557331629133	3.44422697306435e-14	1.15278276788464e-10
1127	Neutrophilic strain group	ENSRNOG00000070721	109.892220715851	5.41607141616195	1.04048455927157	9.34621136865064e-09	3.91022118135921e-06
1128	Neutrophilic strain group	ENSRNOG00000070871	9.1937676987276	0.198677442941603	0.407019615494394	0.000116337558517511	0.0085578419419365
1129	Neutrophilic strain group	ENSRNOG00000070909	24.614422143289	2.09672666381158	0.808956601047346	0.000348320728746296	0.018074875645176
1130	Neutrophilic strain group	ENSRNOG00000070935	16.4491899163657	-2.93476921529168	1.09776568844696	0.000275204401863358	0.0152914598338637
1131	Neutrophilic strain group	ENSRNOG00000071189	246.200674736276	2.81155315505062	0.909212747936835	6.48560869728649e-05	0.00594721433145696
