# Supplementary material for: Staphylococcus aureus Biofilm-Secreted Factors Cause Mucosal Damage, Mast Cell Infiltration, and Goblet Cell Hyperplasia in a Rat Rhinosinusitis Model
Source: Int J Mol Sci. 2024 Mar 17;25(6):3402. doi: 10.3390/ijms25063402 (PMC10970533; doi:10.3390/ijms25063402)
Supplement: Supplementary file 1 [file ijms-25-03402-s001.zip › Table S3. Significant gene ontology pathways.csv]

	Group	ONTOLOGY	ID	Description	GeneRatio	BgRatio	pvalue	p.adjust	qvalue	geneID	Count
GO:0003779	Carrier strain group	MF	GO:0003779	actin binding	28/308	293/9847	1.27470607764131e-07	7.69922470895353e-05	7.36645933289559e-05	Myo1c/Cobl/Capzb/Flnb/Cald1/Anxa2/Clmn/S100a4/Dbnl/Capg/Myo5b/Tpm2/Tpm3/Tagln/Syne1/Gmfg/Iqgap2/Cobll1/Tns4/Fam107a/Cnn2/Dmd/Tmsb4x/Msrb1/Fmnl2/Lima1/Anxa8/Tmsb10	28
GO:0045178	Carrier strain group	CC	GO:0045178	basal part of cell	20/327	213/10823	6.81052578241839e-06	0.00174365241093881	0.00142755168147037	Slc7a1/Muc20/Krt15/Myo1c/Kcnj16/Tacstd2/Aqp3/Ldlr/Eps15/Anxa2/Dtnb/Atp6v1b1/Prom2/Anxa1/Abca1/Slc7a5/Bmpr2/Stk39/Lrp1/Gm2a	20
GO:0009925	Carrier strain group	CC	GO:0009925	basal plasma membrane	19/327	196/10823	7.31091157626337e-06	0.00174365241093881	0.00142755168147037	Slc7a1/Muc20/Myo1c/Kcnj16/Tacstd2/Aqp3/Ldlr/Eps15/Anxa2/Dtnb/Atp6v1b1/Prom2/Anxa1/Abca1/Slc7a5/Bmpr2/Stk39/Lrp1/Gm2a	19
GO:0048306	Carrier strain group	MF	GO:0048306	calcium-dependent protein binding	10/308	68/9847	4.50563215392037e-05	0.00907133940322634	0.00867927035965713	Anxa3/Anxa2/S100a6/S100a4/S100a16/Tsg101/Pef1/Anxa1/Cd177/S100a10	10
GO:0002495	Eosinophilic strain group	BP	GO:0002495	antigen processing and presentation of peptide antigen via MHC class II	10/135	22/10604	4.5359021744479e-14	5.66668760482582e-11	4.49814719278667e-11	RT1-Ba/B2m/Cd74/Ifi30/Pycard/Ctss/RT1-Bb/RT1-Da/RT1-Db1/RT1-DMa	10
GO:0045087	Eosinophilic strain group	BP	GO:0045087	innate immune response	30/135	455/10604	5.34949897615901e-14	5.66668760482582e-11	4.49814719278667e-11	RT1-Ba/Ciita/Jchain/Ifitm1/Kif16b/Irf1/Snca/Clec4a3/Lgals3/Ccl5/C1qb/C1qc/C1qa/Cyba/Capg/Lcn2/Ccl19/Gp2/B2m/Cd74/Coro1a/Pycard/Irgm/RT1-Bb/RT1-Db1/C3/Gzmc/C2/Sla/Mpeg1	30
GO:0002252	Eosinophilic strain group	BP	GO:0002252	immune effector process	29/135	424/10604	5.92956498586587e-14	5.66668760482582e-11	4.49814719278667e-11	RT1-Ba/Ptprc/Anxa3/Zc3h12a/Dnase1l3/Lgals3/Laptm5/Pou2af1/C1qb/C1qc/C1qa/Ccr6/Ccl19/B2m/Itgal/Cd74/Coro1a/Pycard/Tnfrsf4/Mzb1/Cd177/RT1-Bb/RT1-Da/RT1-Db1/C3/Gzmc/C2/Ace/RT1-DMa	29
GO:0007159	Eosinophilic strain group	BP	GO:0007159	leukocyte cell-cell adhesion	22/135	260/10604	1.38697034882313e-12	5.68063427153703e-10	4.50921788594829e-10	RT1-Ba/Ptprc/Selplg/Irf1/Gpnmb/Zc3h12a/Lgals3/Ccl5/Laptm5/Ccl19/Cd3e/B2m/Itgal/Cd74/Coro1a/Pycard/Cd177/RT1-Bb/RT1-Da/RT1-Db1/Icos/RT1-DMa	22
GO:0002250	Eosinophilic strain group	BP	GO:0002250	adaptive immune response	22/135	262/10604	1.61932333290647e-12	5.80324999430354e-10	4.60654874439971e-10	RT1-Ba/Ptprc/Jchain/Zc3h12a/C1qb/C1qc/C1qa/Ccr6/Ccl19/Cd3d/Cd3e/B2m/Cd74/Pycard/Ctss/RT1-Bb/RT1-Da/RT1-Db1/C3/Gzmc/C2/RT1-DMa	22
GO:0042110	Eosinophilic strain group	BP	GO:0042110	T cell activation	25/135	356/10604	2.30572105270516e-12	7.34500250900634e-10	5.83037300110943e-10	RT1-Ba/Ptprc/Cxcr4/Irf1/Gpnmb/Zc3h12a/Clec4a3/Lgals3/Ccl5/Laptm5/Ccr6/Ccl19/Cd3d/Cd3e/B2m/Itgal/Cd74/Coro1a/Pycard/Tnfrsf4/RT1-Bb/RT1-Da/RT1-Db1/Icos/RT1-DMa	25
GO:0050670	Eosinophilic strain group	BP	GO:0050670	regulation of lymphocyte proliferation	18/135	166/10604	2.75312896382726e-12	7.89322073929276e-10	6.2655419155732e-10	RT1-Ba/Ptprc/Lst1/Irf1/Gpnmb/Lgals3/Ccl5/Laptm5/Ccl19/Cd3e/Itgal/Cd74/Coro1a/Pycard/Tnfrsf4/Mzb1/RT1-Bb/RT1-Db1	18
GO:0032944	Eosinophilic strain group	BP	GO:0032944	regulation of mononuclear cell proliferation	18/135	169/10604	3.74672107486023e-12	9.16561268038636e-10	7.27555104914189e-10	RT1-Ba/Ptprc/Lst1/Irf1/Gpnmb/Lgals3/Ccl5/Laptm5/Ccl19/Cd3e/Itgal/Cd74/Coro1a/Pycard/Tnfrsf4/Mzb1/RT1-Bb/RT1-Db1	18
GO:1903037	Eosinophilic strain group	BP	GO:1903037	regulation of leukocyte cell-cell adhesion	20/135	229/10604	8.93438420057647e-12	1.6009299689408e-09	1.27079859484515e-09	RT1-Ba/Ptprc/Irf1/Gpnmb/Zc3h12a/Lgals3/Ccl5/Laptm5/Ccl19/Cd3e/B2m/Itgal/Cd74/Coro1a/Pycard/RT1-Bb/RT1-Da/RT1-Db1/Icos/RT1-DMa	20
GO:0006959	Eosinophilic strain group	BP	GO:0006959	humoral immune response	15/135	113/10604	1.06848487952650e-11	1.70185897200138e-09	1.35091480089842e-09	Ptprc/Jchain/Lgals3/C1qb/C1qc/C1qa/Ccl19/B2m/Dmbt1/Cxcl13/RT1-Bb/RT1-Db1/C3/C2/RT1-DMa	15
GO:0009897	Eosinophilic strain group	CC	GO:0009897	external side of plasma membrane	21/145	243/10823	8.87432317591196e-12	1.99672271458019e-09	1.79354742081589e-09	RT1-Ba/Ptprc/Cxcr4/Clec4a3/Lgals3/Ccr6/Ccl19/Gp2/Cd3d/Cd3e/B2m/Itgal/Abca1/Cd74/Folr2/Tnfrsf4/RT1-Bb/RT1-Da/RT1-Db1/Icos/Ace	21
GO:0016064	Eosinophilic strain group	BP	GO:0016064	immunoglobulin mediated immune response	14/135	96/10604	1.46327462852795e-11	2.09760417999482e-09	1.66505249835654e-09	RT1-Ba/Ptprc/C1qb/C1qc/C1qa/Ccr6/B2m/Cd74/RT1-Bb/RT1-Da/RT1-Db1/C3/C2/RT1-DMa	14
GO:0046651	Eosinophilic strain group	BP	GO:0046651	lymphocyte proliferation	19/135	210/10604	1.66577404363378e-11	2.27417818242764e-09	1.8052147781134e-09	RT1-Ba/Ptprc/Lst1/Cxcr4/Irf1/Gpnmb/Lgals3/Ccl5/Laptm5/Ccl19/Cd3e/Itgal/Cd74/Coro1a/Pycard/Tnfrsf4/Mzb1/RT1-Bb/RT1-Db1	19
GO:0042613	Eosinophilic strain group	CC	GO:0042613	MHC class II protein complex	7/145	11/10823	2.11416999728845e-11	2.37844124694951e-09	2.13642441831254e-09	RT1-Ba/B2m/Cd74/RT1-Bb/RT1-Da/RT1-Db1/RT1-DMa	7
GO:0032943	Eosinophilic strain group	BP	GO:0032943	mononuclear cell proliferation	19/135	215/10604	2.52069372113838e-11	3.09183934727825e-09	2.45426419283519e-09	RT1-Ba/Ptprc/Lst1/Cxcr4/Irf1/Gpnmb/Lgals3/Ccl5/Laptm5/Ccl19/Cd3e/Itgal/Cd74/Coro1a/Pycard/Tnfrsf4/Mzb1/RT1-Bb/RT1-Db1	19
GO:0023026	Eosinophilic strain group	MF	GO:0023026	MHC class II protein complex binding	7/131	11/9847	1.98222366874936e-11	7.67120559806004e-09	6.80215701065571e-09	RT1-Ba/B2m/Cd74/RT1-Bb/RT1-Da/RT1-Db1/RT1-DMa	7
GO:0050870	Eosinophilic strain group	BP	GO:0050870	positive regulation of T cell activation	15/135	144/10604	3.61122603048951e-10	3.45112834313781e-08	2.73946339576082e-08	RT1-Ba/Ptprc/Ccl5/Ccl19/Cd3e/B2m/Itgal/Cd74/Coro1a/Pycard/RT1-Bb/RT1-Da/RT1-Db1/Icos/RT1-DMa	15
GO:0006954	Eosinophilic strain group	BP	GO:0006954	inflammatory response	26/135	491/10604	4.37809795611066e-10	4.04903446457073e-08	3.21407394944354e-08	Bace2/Plp1/Ciita/Cst7/Nfkbia/Hif1a/Snca/Zc3h12a/Dnase1l3/Ccl5/C1qa/Ccr6/Cyba/Lcn2/Ccl19/Cd74/Pycard/Tnfrsf4/Ctss/Odam/Cxcl13/RT1-Db1/Cxcl17/C3/Gpx2/Ace	26
GO:0002399	Eosinophilic strain group	BP	GO:0002399	MHC class II protein complex assembly	6/135	10/10604	7.67146648070573e-10	6.28402697148095e-08	4.98818361843181e-08	RT1-Ba/B2m/RT1-Bb/RT1-Da/RT1-Db1/RT1-DMa	6
GO:0002503	Eosinophilic strain group	BP	GO:0002503	peptide antigen assembly with MHC class II protein complex	6/135	10/10604	7.67146648070573e-10	6.28402697148095e-08	4.98818361843181e-08	RT1-Ba/B2m/RT1-Bb/RT1-Da/RT1-Db1/RT1-DMa	6
GO:0098552	Eosinophilic strain group	CC	GO:0098552	side of membrane	24/145	417/10823	1.28936477745261e-09	7.25267687317094e-08	6.51468519133952e-08	RT1-Ba/Ptprc/Cxcr4/Rgs1/Clec4a3/Lgals3/Ccr6/Ccl19/Gp2/Cd3d/Cd3e/B2m/Itgal/Abca1/Cd74/Folr2/Tnfrsf4/RT1-Bb/RT1-Da/RT1-Db1/Icos/Gm2a/Sla/Ace	24
GO:0002521	Eosinophilic strain group	BP	GO:0002521	leukocyte differentiation	23/135	416/10604	2.2481047942328e-09	1.69613590659617e-07	1.34637190169842e-07	RT1-Ba/Ptprc/Cxcr4/Irf1/Zc3h12a/Car2/Ccl5/Laptm5/Pou2af1/C1qc/Ccr6/Ccl19/Cd3d/Cd3e/B2m/Cd74/Coro1a/Ly6d/RT1-Bb/RT1-Da/RT1-Db1/Cd101/RT1-DMa	23
GO:0050778	Eosinophilic strain group	BP	GO:0050778	positive regulation of immune response	20/135	332/10604	6.63041617193613e-09	4.42079143370718e-07	3.50917007679949e-07	Ptprc/Zc3h12a/Lgals3/Laptm5/C1qb/C1qc/C1qa/Ccl19/Cd3e/B2m/Cd74/Pycard/Cd177/Irgm/RT1-Bb/RT1-Da/RT1-Db1/C3/C2/RT1-DMa	20
GO:0002366	Eosinophilic strain group	BP	GO:0002366	leukocyte activation involved in immune response	15/135	200/10604	3.3909939871972e-08	2.02541245026966e-06	1.60774758778955e-06	Ptprc/Anxa3/Zc3h12a/Dnase1l3/Lgals3/Pou2af1/Ccr6/Ccl19/Itgal/Cd74/Coro1a/Pycard/Cd177/RT1-Da/RT1-Db1	15
GO:0070555	Eosinophilic strain group	BP	GO:0070555	response to interleukin-1	12/135	124/10604	5.24508419729537e-08	3.00753127872917e-06	2.38734148095844e-06	Psmb9/Gclc/Irf1/Hif1a/Snca/Zc3h12a/Ccl5/Cyba/Lcn2/Ccl19/Akap12/Pycard	12
GO:0001906	Eosinophilic strain group	BP	GO:0001906	cell killing	12/135	125/10604	5.73977214894202e-08	3.22665230412094e-06	2.56127706625648e-06	Ptprc/Lyz2/Dnase1l3/Lgals3/Ccl19/B2m/Coro1a/Cxcl13/RT1-Da/RT1-Db1/C3/Gzmc	12
GO:0019221	Eosinophilic strain group	BP	GO:0019221	cytokine-mediated signaling pathway	17/135	286/10604	1.21113833658053e-07	6.55157285089881e-06	5.20055825955729e-06	Ptprc/Cxcr4/Ifitm1/Nfkbia/Irf1/Hif1a/Ccl5/Laptm5/Ccr6/Ccl19/Cd74/Pycard/Tnfrsf4/Tnfrsf17/Cxcl13/Irgm/Mirlet7c2	17
GO:0042742	Eosinophilic strain group	BP	GO:0042742	defense response to bacterium	12/135	147/10604	3.44353197625093e-07	1.76296538855561e-05	1.39942032568694e-05	Anxa3/Plac8/Jchain/Lyz2/Cyba/Lcn2/B2m/Pycard/Dmbt1/Cxcl13/Irgm/Mpeg1	12
GO:1903706	Eosinophilic strain group	BP	GO:1903706	regulation of hemopoiesis	16/135	280/10604	4.99236004527261e-07	2.38551604163276e-05	1.8935934066455e-05	RT1-Ba/Ptprc/Nfkbia/Irf1/Hif1a/Zc3h12a/Car2/Ccl5/C1qc/Ccl19/B2m/Cd74/RT1-Da/RT1-Db1/Cd101/RT1-DMa	16
GO:0002237	Eosinophilic strain group	BP	GO:0002237	response to molecule of bacterial origin	17/135	328/10604	8.44133461450817e-07	3.90343650641853e-05	3.09850007411998e-05	Nfkbia/Hif1a/Snca/Zc3h12a/Hpgd/Ccl5/Alpl/Lcn2/B2m/Abca1/Akap12/Pycard/Dmbt1/Cxcl13/Irgm/C2/Ace	17
GO:0002377	Eosinophilic strain group	BP	GO:0002377	immunoglobulin production	9/135	87/10604	1.48889732738887e-06	6.56718251942135e-05	5.21294902318175e-05	RT1-Ba/Ptprc/Ccr6/B2m/Tnfrsf4/Mzb1/RT1-Bb/RT1-Da/RT1-Db1	9
GO:0070374	Eosinophilic strain group	BP	GO:0070374	positive regulation of ERK1 and ERK2 cascade	11/135	141/10604	1.70305513911729e-06	7.28755087141681e-05	5.78476859508496e-05	Ptprc/Cxcr4/Gpnmb/Ccl5/Ccl19/Cd74/Akap12/Pycard/RT1-Db1/Cxcl17/C3	11
GO:0002697	Eosinophilic strain group	BP	GO:0002697	regulation of immune effector process	15/135	271/10604	1.7359430820093e-06	7.31904237664802e-05	5.80976616610542e-05	Ptprc/Zc3h12a/Dnase1l3/Lgals3/Laptm5/Ccl19/B2m/Cd74/Pycard/Tnfrsf4/Mzb1/Cd177/RT1-Da/RT1-Db1/C3	15
GO:0050868	Eosinophilic strain group	BP	GO:0050868	negative regulation of T cell activation	9/135	89/10604	1.80591549000747e-06	7.50370972442235e-05	5.95635284423517e-05	RT1-Ba/Irf1/Gpnmb/Zc3h12a/Lgals3/Laptm5/Cd74/RT1-Bb/RT1-Db1	9
GO:0071356	Eosinophilic strain group	BP	GO:0071356	cellular response to tumor necrosis factor	12/135	173/10604	1.9705693888736e-06	7.95721470126845e-05	6.31633953853923e-05	Nfkbia/Irf1/Zc3h12a/Ccl5/Laptm5/Cyba/Lcn2/Ccl19/Akap12/Pycard/Tnfrsf4/Tnfrsf17	12
GO:0050900	Eosinophilic strain group	BP	GO:0050900	leukocyte migration	15/135	278/10604	2.38376987902116e-06	9.36201129199132e-05	7.43144986076964e-05	Selplg/Retnlg/Nfkbia/Lgals3/Ccl5/Ccr6/Ccl19/Gp2/Itgal/Cd74/Coro1a/Pycard/Cd177/Cxcl13/Cxcl17	15
GO:0031960	Eosinophilic strain group	BP	GO:0031960	response to corticosteroid	13/135	210/10604	2.599250890249e-06	9.80533197676826e-05	7.78335238880655e-05	Cdo1/RT1-Ba/S100b/Anxa3/Hif1a/Ccl5/C1qb/Cyba/Alpl/RT1-Bb/RT1-Db1/C3/Ace	13
GO:0071347	Eosinophilic strain group	BP	GO:0071347	cellular response to interleukin-1	9/135	99/10604	4.41770905142526e-06	0.000150780617267098	0.000119687806631346	Psmb9/Irf1/Hif1a/Zc3h12a/Ccl5/Lcn2/Ccl19/Akap12/Pycard	9
GO:0071677	Eosinophilic strain group	BP	GO:0071677	positive regulation of mononuclear cell migration	7/135	54/10604	4.98928374330026e-06	0.000164416971172895	0.00013051217728996	Lgals3/Ccl5/Ccr6/Coro1a/Pycard/Cxcl13/Cxcl17	7
GO:1990868	Eosinophilic strain group	BP	GO:1990868	response to chemokine	7/135	55/10604	5.65673455766582e-06	0.000180198421964754	0.000143039299575129	Cxcr4/Hif1a/Zc3h12a/Ccl5/Ccr6/Ccl19/Cxcl13	7
GO:0002683	Eosinophilic strain group	BP	GO:0002683	negative regulation of immune system process	15/135	304/10604	7.11772674748769e-06	0.000219424974032766	0.000174176856005301	RT1-Ba/Ptprc/Lst1/Cst7/Irf1/Gpnmb/Zc3h12a/Lgals3/Laptm5/C1qc/Cd74/Tnfrsf4/RT1-Bb/RT1-Db1/Gpx2	15
GO:0034612	Eosinophilic strain group	BP	GO:0034612	response to tumor necrosis factor	12/135	197/10604	7.58775758886814e-06	0.000228990536918789	0.000181769882627512	Nfkbia/Irf1/Zc3h12a/Ccl5/Laptm5/Cyba/Lcn2/Ccl19/Akap12/Pycard/Tnfrsf4/Tnfrsf17	12
GO:0032103	Eosinophilic strain group	BP	GO:0032103	positive regulation of response to external stimulus	15/135	310/10604	9.00587027434138e-06	0.00025727990578651	0.000204225637035021	Cxcr4/Nfkbia/Snca/Ccl5/Ccr6/Cyba/Ccl19/Cd74/Pycard/Ctss/Cxcl13/Irgm/Cxcl17/C3/Ace	15
GO:2000106	Eosinophilic strain group	BP	GO:2000106	regulation of leukocyte apoptotic process	8/135	82/10604	9.05127834205176e-06	0.00025727990578651	0.000204225637035021	Hif1a/Lgals3/Ccl5/Ccl19/Pip/Pik3cd/Cd74/Tnfrsf4	8
GO:0045335	Eosinophilic strain group	CC	GO:0045335	phagocytic vesicle	9/145	98/10823	6.19891244852581e-06	0.000278951060183661	0.000250566566340412	Anxa3/Kif16b/Capg/Abca1/Coro1a/Dmbt1/Ctss/Irgm/Mpeg1	9
GO:0050727	Eosinophilic strain group	BP	GO:0050727	regulation of inflammatory response	13/135	240/10604	1.11919734144974e-05	0.000308532574801577	0.000244909377754488	Cst7/Nfkbia/Snca/Dnase1l3/Ccl5/Cd74/Pycard/Ctss/RT1-Db1/Cxcl17/C3/Gpx2/Ace	13
GO:0001772	Eosinophilic strain group	CC	GO:0001772	immunological synapse	6/145	37/10823	8.60681165080979e-06	0.000322755436905367	0.000289913655606224	Lgals3/Cd3e/Itgal/Coro1a/RT1-Da/RT1-Db1	6
GO:0098586	Eosinophilic strain group	BP	GO:0098586	cellular response to virus	7/135	63/10604	1.41719235580533e-05	0.000383310423027726	0.000304267117502595	Psmb9/Hif1a/Zc3h12a/Ccl5/Pou2af1/Ccl19/Irgm	7
GO:0040017	Eosinophilic strain group	BP	GO:0040017	positive regulation of locomotion	19/135	498/10604	1.68132194666635e-05	0.000446328705656707	0.000354290258157179	Ptprc/Anxa3/Plp1/Cxcr4/Hif1a/Gpnmb/Zc3h12a/Lgals3/Ccl5/Ccr6/Lcn2/Ccl19/Pik3cd/Cd74/Coro1a/Akap12/Pycard/Cxcl13/Cxcl17	19
GO:0060759	Eosinophilic strain group	BP	GO:0060759	regulation of response to cytokine stimulus	9/135	118/10604	1.86115958907818e-05	0.000485085867444286	0.000385055218333687	Ptprc/Cxcr4/Hif1a/Ccl5/Laptm5/Cd74/Pycard/Irgm/Mirlet7c2	9
GO:0001819	Eosinophilic strain group	BP	GO:0001819	positive regulation of cytokine production	15/135	334/10604	2.18079079361025e-05	0.000548449754849174	0.000435352695825056	Ptprc/Serpinb7/Irf1/Hif1a/Laptm5/Pou2af1/Cyba/Ccl19/Cd3e/B2m/Cd74/Akap12/Pycard/Cxcl17/C3	15
GO:0003823	Eosinophilic strain group	MF	GO:0003823	antigen binding	6/131	35/9847	5.84516892433129e-06	0.000754026791238736	0.000668605287484912	RT1-Ba/Gp2/Tspan4/RT1-Bb/RT1-Da/RT1-Db1	6
GO:0002577	Eosinophilic strain group	BP	GO:0002577	regulation of antigen processing and presentation	4/135	16/10604	4.06086258318028e-05	0.000962189506279162	0.000763774241395021	Ccl19/Cd74/Pycard/RT1-Bb	4
GO:0071887	Eosinophilic strain group	BP	GO:0071887	leukocyte apoptotic process	8/135	103/10604	4.82750642433204e-05	0.00109844927925079	0.000871935579733156	Hif1a/Lgals3/Ccl5/Ccl19/Pip/Pik3cd/Cd74/Tnfrsf4	8
GO:0051235	Eosinophilic strain group	BP	GO:0051235	maintenance of location	12/135	241/10604	5.64763330865701e-05	0.00123601257220761	0.000981131636264881	Ptprc/Nfkbia/Snca/Zc3h12a/Cyba/Slc30a7/Lcn2/Ccl19/Coro1a/Fbn2/C3/Gm2a	12
GO:0001913	Eosinophilic strain group	BP	GO:0001913	T cell mediated cytotoxicity	5/135	35/10604	7.41592102429809e-05	0.00158667504303453	0.00125948320931127	Ptprc/B2m/RT1-Da/RT1-Db1/Gzmc	5
GO:0008236	Eosinophilic strain group	MF	GO:0008236	serine-type peptidase activity	8/131	86/9847	1.75953737281751e-05	0.00161348736999699	0.00143070007512313	Scpep1/Ctss/Prss33/Prss30/Gzmc/C2/Ace/Mcpt8	8
GO:0017171	Eosinophilic strain group	MF	GO:0017171	serine hydrolase activity	8/131	88/9847	2.08460900516407e-05	0.00161348736999699	0.00143070007512313	Scpep1/Ctss/Prss33/Prss30/Gzmc/C2/Ace/Mcpt8	8
GO:0001909	Eosinophilic strain group	BP	GO:0001909	leukocyte mediated cytotoxicity	7/135	82/10604	7.96826869221766e-05	0.00167978134857265	0.00133338985391444	Ptprc/Dnase1l3/B2m/Coro1a/RT1-Da/RT1-Db1/Gzmc	7
GO:0001916	Eosinophilic strain group	BP	GO:0001916	positive regulation of T cell mediated cytotoxicity	4/135	19/10604	8.39543895769846e-05	0.00172802380730683	0.00137168412659386	Ptprc/B2m/RT1-Da/RT1-Db1	4
GO:0150146	Eosinophilic strain group	BP	GO:0150146	cell junction disassembly	4/135	19/10604	8.39543895769846e-05	0.00172802380730683	0.00137168412659386	C1qb/C1qc/C1qa/C3	4
GO:0007186	Eosinophilic strain group	BP	GO:0007186	G protein-coupled receptor signaling pathway	14/135	333/10604	8.49847774085325e-05	0.00172802380730683	0.00137168412659386	Cxcr4/Rgs1/Snca/Car2/Tmod2/Hpgd/Ccl5/Ccr6/Ccl19/Abca1/Akap12/Bhlha15/C3/C2	14
GO:0019730	Eosinophilic strain group	BP	GO:0019730	antimicrobial humoral response	6/135	58/10604	8.95565266798244e-05	0.00178304556938234	0.001415359727206	Jchain/Lgals3/Ccl19/B2m/Dmbt1/Cxcl13	6
GO:0000323	Eosinophilic strain group	CC	GO:0000323	lytic vacuole	16/145	392/10823	6.95789640661057e-05	0.00195690836435922	0.00175778435535425	RT1-Ba/Cxcr4/Ifitm1/Cst7/Laptm5/Cd74/Ifi30/Ctss/Irgm/RT1-Da/RT1-Db1/Gzmc/Ctsz/Gm2a/Ace/RT1-DMa	16
GO:0005764	Eosinophilic strain group	CC	GO:0005764	lysosome	16/145	392/10823	6.95789640661057e-05	0.00195690836435922	0.00175778435535425	RT1-Ba/Cxcr4/Ifitm1/Cst7/Laptm5/Cd74/Ifi30/Ctss/Irgm/RT1-Da/RT1-Db1/Gzmc/Ctsz/Gm2a/Ace/RT1-DMa	16
GO:2000379	Eosinophilic strain group	BP	GO:2000379	positive regulation of reactive oxygen species metabolic process	6/135	60/10604	0.000108490979739381	0.0021016462088703	0.0016682610113552	Snca/Zc3h12a/Cyba/Lcn2/Dhrs4/Cd177	6
GO:0042605	Eosinophilic strain group	MF	GO:0042605	peptide antigen binding	4/131	15/9847	3.6451614773389e-05	0.00235112915288359	0.00208477656423242	RT1-Ba/RT1-Bb/RT1-Da/RT1-Db1	4
GO:0010039	Eosinophilic strain group	BP	GO:0010039	response to iron ion	5/135	39/10604	0.000126267982004794	0.00239730903672331	0.0019029545416613	Hif1a/Snca/C1qa/Lcn2/B2m	5
GO:0098771	Eosinophilic strain group	BP	GO:0098771	inorganic ion homeostasis	15/135	391/10604	0.000131193143034514	0.00244240740961008	0.0019387530775162	Ptprc/Hif1a/Snca/Car2/Ccl5/Cyba/Atp6v1b1/Slc30a7/Alpl/Lcn2/Ccl19/B2m/Car12/Coro1a/Ace	15
GO:0050852	Eosinophilic strain group	BP	GO:0050852	T cell receptor signaling pathway	7/135	90/10604	0.00014393251985373	0.00264522137449131	0.00209974431797412	Ptprc/Zc3h12a/Lgals3/Laptm5/Cd3e/RT1-Bb/RT1-Db1	7
GO:0002260	Eosinophilic strain group	BP	GO:0002260	lymphocyte homeostasis	6/135	64/10604	0.000155853574896912	0.00281026540395878	0.00223075424645563	Hif1a/Pik3cd/Cd74/Coro1a/Tnfrsf4/Tnfrsf17	6
GO:0070371	Eosinophilic strain group	BP	GO:0070371	ERK1 and ERK2 cascade	11/135	231/10604	0.000172497407330175	0.00305277819021982	0.00242325792493722	Ptprc/Cxcr4/Gpnmb/Ccl5/Ccl19/Cd74/Akap12/Pycard/RT1-Db1/Cxcl17/C3	11
GO:0038023	Eosinophilic strain group	MF	GO:0038023	signaling receptor activity	16/131	403/9847	8.48829104622611e-05	0.00344898072701466	0.00305825572421264	Ptprc/Cxcr4/Hpgd/Lgals3/Ccr6/Cd3d/Cd3e/Itgal/Abca1/Cd74/Folr2/Tnfrsf4/Dmbt1/Tnfrsf17/RT1-Db1/C2	16
GO:0060089	Eosinophilic strain group	MF	GO:0060089	molecular transducer activity	16/131	403/9847	8.48829104622611e-05	0.00344898072701466	0.00305825572421264	Ptprc/Cxcr4/Hpgd/Lgals3/Ccr6/Cd3d/Cd3e/Itgal/Abca1/Cd74/Folr2/Tnfrsf4/Dmbt1/Tnfrsf17/RT1-Db1/C2	16
GO:0045766	Eosinophilic strain group	BP	GO:0045766	positive regulation of angiogenesis	8/135	127/10604	0.000210834647862032	0.00361953853545177	0.00287314534306784	Anxa3/Cxcr4/Hif1a/Zc3h12a/Lgals3/Ccl5/Pik3cd/C3	8
GO:1904018	Eosinophilic strain group	BP	GO:1904018	positive regulation of vasculature development	8/135	127/10604	0.000210834647862032	0.00361953853545177	0.00287314534306784	Anxa3/Cxcr4/Hif1a/Zc3h12a/Lgals3/Ccl5/Pik3cd/C3	8
GO:0030595	Eosinophilic strain group	BP	GO:0030595	leukocyte chemotaxis	9/135	165/10604	0.000251806178190906	0.00419725763298446	0.0033317316845088	Retnlg/Lgals3/Ccl5/Ccr6/Ccl19/Cd74/Coro1a/Cxcl13/Cxcl17	9
GO:0006909	Eosinophilic strain group	BP	GO:0006909	phagocytosis	9/135	167/10604	0.000275454295701307	0.00451272837586084	0.00358214849507504	Ptprc/Anxa3/Cyba/Abca1/Coro1a/Pycard/Ceacam4/C3/C2	9
GO:0004866	Eosinophilic strain group	MF	GO:0004866	endopeptidase inhibitor activity	7/131	85/9847	0.000130943554247504	0.00460683231761675	0.00408493767317574	Smr3a/Serpinb7/Cst7/A2ml1/Snca/Rarres1/C3	7
GO:0048469	Eosinophilic strain group	BP	GO:0048469	cell maturation	8/135	133/10604	0.0002891616700273	0.00471037788618334	0.00373904025477884	Cdk1/Plp1/Hif1a/C1qa/Ccr6/Ccl19/Bhlha15/C3	8
GO:0002702	Eosinophilic strain group	BP	GO:0002702	positive regulation of production of molecular mediator of immune response	7/135	102/10604	0.000313536804993681	0.00492496725881009	0.00390937866963355	Ptprc/Laptm5/B2m/Cd74/Pycard/Tnfrsf4/Mzb1	7
GO:0006816	Eosinophilic strain group	BP	GO:0006816	calcium ion transport	11/135	249/10604	0.000330164890359633	0.00514447141663624	0.00408361838076388	Ptprc/Plp1/Cxcr4/Snca/Lgals3/Ccl5/Cyba/Ccl19/Coro1a/Bhlha15/Ace	11
GO:0071216	Eosinophilic strain group	BP	GO:0071216	cellular response to biotic stimulus	10/135	211/10604	0.000355909448230774	0.0054276190855193	0.00430837753121463	Nfkbia/Hif1a/Zc3h12a/Ccl5/Lcn2/B2m/Abca1/Pycard/Cxcl13/Irgm	10
GO:0048871	Eosinophilic strain group	BP	GO:0048871	multicellular organismal homeostasis	14/135	384/10604	0.000373556698623002	0.00566659817434998	0.00449807620397065	Plac8/Jchain/Cxcr4/Lyz2/Car2/Ccl5/Atp6v1b1/Alpl/Lcn2/Pip/B2m/Coro1a/Ctss/Gpx2	14
GO:0032640	Eosinophilic strain group	BP	GO:0032640	tumor necrosis factor production	8/135	139/10604	0.00038983539793357	0.00582113586393514	0.00462074632857664	Ptprc/Gpnmb/Zc3h12a/Clec4a3/Cyba/Ccl19/Akap12/Pycard	8
GO:0032680	Eosinophilic strain group	BP	GO:0032680	regulation of tumor necrosis factor production	8/135	139/10604	0.00038983539793357	0.00582113586393514	0.00462074632857664	Ptprc/Gpnmb/Zc3h12a/Clec4a3/Cyba/Ccl19/Akap12/Pycard	8
GO:0071407	Eosinophilic strain group	BP	GO:0071407	cellular response to organic cyclic compound	16/135	482/10604	0.000403497005021422	0.00599391664972237	0.0047578975994345	RT1-Ba/Cdk1/Ciita/Hsd11b1/Gclc/Nfkbia/Irf1/Hif1a/Zc3h12a/Ccl5/Cyba/Alpl/Abca1/Folr2/RT1-Bb/Ace	16
GO:0006837	Eosinophilic strain group	BP	GO:0006837	serotonin transport	3/135	13/10604	0.000525683599255375	0.00746106375774831	0.0059225009983852	Gpm6b/Snca/Lgals3	3
GO:0050921	Eosinophilic strain group	BP	GO:0050921	positive regulation of chemotaxis	7/135	112/10604	0.00055370573604262	0.00778173698644211	0.00617704747845276	Cxcr4/Ccl5/Ccr6/Ccl19/Cd74/Cxcl13/Cxcl17	7
GO:0002446	Eosinophilic strain group	BP	GO:0002446	neutrophil mediated immunity	4/135	31/10604	0.000605448357932733	0.00846741679118607	0.00672133170654977	Anxa3/Dnase1l3/Cd177/Ace	4
GO:0061135	Eosinophilic strain group	MF	GO:0061135	endopeptidase regulator activity	7/131	97/9847	0.000298691794634395	0.008891824963347	0.0078844959555314	Smr3a/Serpinb7/Cst7/A2ml1/Snca/Rarres1/C3	7
GO:0001910	Eosinophilic strain group	BP	GO:0001910	regulation of leukocyte mediated cytotoxicity	5/135	55/10604	0.000648295856640603	0.00902264184945926	0.00716206255522219	Ptprc/Dnase1l3/B2m/RT1-Da/RT1-Db1	5
GO:0031640	Eosinophilic strain group	BP	GO:0031640	killing of cells of another organism	4/135	32/10604	0.000685164809236264	0.0094440745580787	0.00749659067595548	Lyz2/Lgals3/Ccl19/Cxcl13	4
GO:0035456	Eosinophilic strain group	BP	GO:0035456	response to interferon-beta	4/135	32/10604	0.000685164809236264	0.0094440745580787	0.00749659067595548	Ifi47/Ifitm1/Irf1/Irgm	4
GO:0019865	Eosinophilic strain group	MF	GO:0019865	immunoglobulin binding	3/131	11/9847	0.000351179748047652	0.0097076116067458	0.00860786450101763	Jchain/Lgals3/Pip	3
GO:0031225	Eosinophilic strain group	CC	GO:0031225	anchored component of membrane	6/145	76/10823	0.000527382843140285	0.00988842830888035	0.00888223735815218	Alpl/Gp2/Folr2/Cd177/Ly6d/Prss30	6
GO:0042119	Eosinophilic strain group	BP	GO:0042119	neutrophil activation	4/135	33/10604	0.000772037821154297	0.0103431422114457	0.00821025956387403	Anxa3/Dnase1l3/Ccl5/Cd177	4
GO:0071257	Eosinophilic strain group	BP	GO:0071257	cellular response to electrical stimulus	3/135	15/10604	0.000820858578027399	0.0107461257680573	0.00853014297378148	Psmb9/Ciita/Hif1a	3
GO:0032787	Eosinophilic strain group	BP	GO:0032787	monocarboxylic acid metabolic process	14/135	417/10604	0.000845109390166961	0.0110133119164031	0.00874223206478933	Scpep1/Plp1/Pfkfb2/Hif1a/Snca/Hpgd/Ldhb/Atp6v1b1/Mgat4a/Cd74/Nucb2/Vnn3/Obp2a/C3	14
GO:00024951	Neutrophilic strain group	BP	GO:0002495	antigen processing and presentation of peptide antigen via MHC class II	10/305	22/10604	1.59416188770693e-10	5.8649215848738e-07	5.21039227508423e-07	RT1-Ba/B2m/Cd74/Ifi30/Pycard/Ctss/RT1-Bb/RT1-Da/RT1-Db1/RT1-DMa	10
GO:0023023	Neutrophilic strain group	MF	GO:0023023	MHC protein complex binding	8/296	14/9847	1.55813539901072e-09	8.66323281849961e-07	8.085902649603e-07	RT1-Ba/B2m/Cd74/RT1-Bb/RT1-Da/RT1-Db1/Klrd1/RT1-DMa	8
GO:00426131	Neutrophilic strain group	CC	GO:0042613	MHC class II protein complex	7/315	11/10823	4.94460059792292e-09	2.19045806487985e-06	1.93620149729192e-06	RT1-Ba/B2m/Cd74/RT1-Bb/RT1-Da/RT1-Db1/RT1-DMa	7
GO:00069591	Neutrophilic strain group	BP	GO:0006959	humoral immune response	17/305	113/10604	2.11054558914117e-08	1.23890870408705e-05	1.10064563488085e-05	Jchain/App/Lgals3/C1qb/C1qc/C1qa/B2m/Dmbt1/Cxcl13/Rnase6/RT1-Bb/RT1-Db1/Rpl39/C3/C2/Sftpd/RT1-DMa	17
GO:00023991	Neutrophilic strain group	BP	GO:0002399	MHC class II protein complex assembly	6/305	10/10604	1.02761110101162e-07	4.20064582291307e-05	3.7318508405159e-05	RT1-Ba/B2m/RT1-Bb/RT1-Da/RT1-Db1/RT1-DMa	6
GO:00025031	Neutrophilic strain group	BP	GO:0002503	peptide antigen assembly with MHC class II protein complex	6/305	10/10604	1.02761110101162e-07	4.20064582291307e-05	3.7318508405159e-05	RT1-Ba/B2m/RT1-Bb/RT1-Da/RT1-Db1/RT1-DMa	6
GO:00071591	Neutrophilic strain group	BP	GO:0007159	leukocyte cell-cell adhesion	25/305	260/10604	1.16123874235467e-07	4.27219733312284e-05	3.79541715264343e-05	RT1-Ba/Slc7a1/Runx1/Il2rg/Sash3/Dcps/Zmiz1/Lgals3/Laptm5/Twsg1/Cd3e/B2m/Cd74/Coro1a/Pycard/Fermt3/Prnp/Cd177/RT1-Bb/RT1-Da/RT1-Db1/Icos/Sftpd/Mia3/RT1-DMa	25
GO:19030371	Neutrophilic strain group	BP	GO:1903037	regulation of leukocyte cell-cell adhesion	23/305	229/10604	1.72874989894268e-07	5.78188261655465e-05	5.13662051312634e-05	RT1-Ba/Slc7a1/Runx1/Il2rg/Sash3/Dcps/Zmiz1/Lgals3/Laptm5/Twsg1/Cd3e/B2m/Cd74/Coro1a/Pycard/Prnp/RT1-Bb/RT1-Da/RT1-Db1/Icos/Sftpd/Mia3/RT1-DMa	23
GO:00098971	Neutrophilic strain group	CC	GO:0009897	external side of plasma membrane	23/315	243/10823	6.24992000499879e-07	9.22904854071487e-05	8.15779032231421e-05	RT1-Ba/Umodl1/Il2rg/Clec4a3/Abcc4/Ctsb/Nrg1/Lgals3/Gsr/Cd3d/Cd3e/B2m/Cd14/Abca1/Cd74/Folr2/Ano1/Icoslg/RT1-Bb/RT1-Da/RT1-Db1/Icos/Klrd1	23
GO:00427421	Neutrophilic strain group	BP	GO:0042742	defense response to bacterium	17/305	147/10604	1.03485737895113e-06	0.000237952518572575	0.000211396852739688	Anxa3/Plac8/Jchain/App/Cyba/Lcn2/Hp/B2m/Irf8/Pycard/Syt11/Dmbt1/Cxcl13/Rnase6/Rpl39/Acp5/Sftpd	17
GO:00450871	Neutrophilic strain group	BP	GO:0045087	innate immune response	32/305	455/10604	2.52399827976628e-06	0.000546222921838831	0.000485264065552587	RT1-Ba/Jchain/Krt15/Ifitm1/App/Clec4a3/Lgals3/C1qb/C1qc/C1qa/Cyba/Capg/Lcn2/Serpinb1a/B2m/Prdx1/Cd14/Irf8/Cd74/Coro1a/Pycard/Rnase6/RT1-Bb/RT1-Db1/Rpl39/C3/Gzmc/C2/Msrb1/Sftpd/Sla/Klrd1	32
GO:0050863	Neutrophilic strain group	BP	GO:0050863	regulation of T cell activation	21/305	230/10604	2.8543698364394e-06	0.000583401479347809	0.000518293470300838	RT1-Ba/Slc7a1/Runx1/Il2rg/Sash3/Zmiz1/Lgals3/Laptm5/Twsg1/Cd3e/B2m/Cd74/Coro1a/Pycard/Prnp/RT1-Bb/RT1-Da/RT1-Db1/Icos/Sftpd/RT1-DMa	21
GO:00160641	Neutrophilic strain group	BP	GO:0016064	immunoglobulin mediated immune response	13/305	96/10604	3.3794757885304e-06	0.000645183249201396	0.000573180351860584	RT1-Ba/C1qb/C1qc/C1qa/Inpp5d/B2m/Cd74/RT1-Bb/RT1-Da/RT1-Db1/C3/C2/RT1-DMa	13
GO:00508701	Neutrophilic strain group	BP	GO:0050870	positive regulation of T cell activation	16/305	144/10604	3.66936768840431e-06	0.000645183249201396	0.000573180351860584	RT1-Ba/Slc7a1/Runx1/Il2rg/Sash3/Zmiz1/Cd3e/B2m/Cd74/Coro1a/Pycard/RT1-Bb/RT1-Da/RT1-Db1/Icos/RT1-DMa	16
GO:00022521	Neutrophilic strain group	BP	GO:0002252	immune effector process	30/305	424/10604	4.69704231228482e-06	0.000751322550734603	0.000667474433851001	RT1-Ba/Anxa3/Sash3/App/Dnase1l3/Lgals3/Laptm5/Pou2af1/C1qb/C1qc/C1qa/Inpp5d/B2m/Prdx1/Irf8/Cd74/Coro1a/Pycard/Mzb1/Cd177/RT1-Bb/RT1-Da/RT1-Db1/Acp5/C3/Gzmc/C2/Sftpd/Klrd1/RT1-DMa	30
GO:00022501	Neutrophilic strain group	BP	GO:0002250	adaptive immune response	22/305	262/10604	6.51708588168335e-06	0.000922167652258194	0.000819253103750073	RT1-Ba/Jchain/Sash3/Dbnl/C1qb/C1qc/C1qa/Cd3d/Cd3e/Inpp5d/B2m/Cd74/Pycard/Ctss/RT1-Bb/RT1-Da/RT1-Db1/C3/Gzmc/C2/Klrd1/RT1-DMa	22
GO:00329441	Neutrophilic strain group	BP	GO:0032944	regulation of mononuclear cell proliferation	17/305	169/10604	7.12144126208572e-06	0.000936984160894092	0.000832416079763138	RT1-Ba/Lst1/Slc7a1/Sash3/Lgals3/Laptm5/Twsg1/Cd3e/Inpp5d/Cd74/Coro1a/Pycard/Prnp/Mzb1/RT1-Bb/RT1-Db1/Sftpd	17
GO:00026831	Neutrophilic strain group	BP	GO:0002683	negative regulation of immune system process	24/305	304/10604	7.13116512776151e-06	0.000936984160894092	0.000832416079763138	RT1-Ba/Lst1/Runx1/Col3a1/Cst7/Wasl/Lgals3/Laptm5/Iapp/C1qc/Twsg1/Inpp5d/Cd74/Syt11/Prnp/RT1-Bb/RT1-Db1/Acp5/Gpx1/Nbl1/Gpx2/Sftpd/Mia3/Klrd1	24
GO:0060249	Neutrophilic strain group	BP	GO:0060249	anatomical structure homeostasis	21/305	247/10604	8.75965776895853e-06	0.00111126830799995	0.00098724999537627	Tff3/Rpa1/Col3a1/Jchain/Sash3/App/Car2/Iapp/Atp6v1b1/Map1a/Inpp5d/B2m/Prdx1/Coro1a/Prdx5/Ctss/Akt3/Stk39/Acp5/Cacna1a/Sftpd	21
GO:00025211	Neutrophilic strain group	BP	GO:0002521	leukocyte differentiation	29/305	416/10604	9.08620944015623e-06	0.00111427215101116	0.000989918607427548	RT1-Ba/Runx1/Il2rg/Sash3/Hectd1/App/Lif/Car2/Anxa2/Zmiz1/Laptm5/Pou2af1/Iapp/C1qc/Cd3d/Cd3e/Inpp5d/B2m/Irf8/Cd74/Coro1a/Syvn1/Ly6d/RT1-Bb/RT1-Da/RT1-Db1/Cd101/Acp5/RT1-DMa	29
GO:00037791	Neutrophilic strain group	MF	GO:0003779	actin binding	24/296	293/9847	7.82092528188923e-06	0.00144947815224347	0.00135288286455136	Dyrk1a/Limch1/Cobl/Wasl/Eps8/Capzb/Anxa2/S100a4/Dst/Dbnl/Capg/Myo5b/Map1a/Tpm2/Map1b/Tpm3/Tagln/Coro1a/Gmfg/Cfl1/Tmsb4x/Msrb1/Fmnl2/Tmsb10	24
GO:0001894	Neutrophilic strain group	BP	GO:0001894	tissue homeostasis	18/305	202/10604	2.06294371424425e-05	0.00223222644844253	0.00198310843118526	Tff3/Rpa1/Col3a1/Jchain/Sash3/Car2/Iapp/Map1a/Inpp5d/B2m/Prdx1/Coro1a/Prdx5/Ctss/Akt3/Stk39/Acp5/Sftpd	18
GO:0032609	Neutrophilic strain group	BP	GO:0032609	interferon-gamma production	10/305	69/10604	2.52795661223072e-05	0.00258343121566579	0.00229511850320947	Runx1/Sash3/App/Laptm5/Cd3e/Cd14/Irf8/Pycard/Prnp/RT1-Db1	10
GO:0032649	Neutrophilic strain group	BP	GO:0032649	regulation of interferon-gamma production	10/305	69/10604	2.52795661223072e-05	0.00258343121566579	0.00229511850320947	Runx1/Sash3/App/Laptm5/Cd3e/Cd14/Irf8/Pycard/Prnp/RT1-Db1	10
GO:00466511	Neutrophilic strain group	BP	GO:0046651	lymphocyte proliferation	18/305	210/10604	3.47630508243057e-05	0.00319528181599264	0.0028386861528897	RT1-Ba/Lst1/Slc7a1/Sash3/Lgals3/Laptm5/Twsg1/Cd3e/Inpp5d/Cd74/Ctrl/Coro1a/Pycard/Prnp/Mzb1/RT1-Bb/RT1-Db1/Sftpd	18
GO:00985521	Neutrophilic strain group	CC	GO:0098552	side of membrane	28/315	417/10823	3.24330174857754e-05	0.00359195668654963	0.00317502171176538	RT1-Ba/Umodl1/Rgs1/Il2rg/Clec4a3/Abcc4/Ctsb/Nrg1/Lgals3/Dst/Gsr/Cd3d/Cd3e/B2m/Cd14/Abca1/Cd74/Rps16/Folr2/Ano1/Icoslg/RT1-Bb/RT1-Da/RT1-Db1/Icos/Gm2a/Sla/Klrd1	28
GO:1902107	Neutrophilic strain group	BP	GO:1902107	positive regulation of leukocyte differentiation	13/305	122/10604	4.7075066663695e-05	0.00388112260531201	0.00344798663523949	RT1-Ba/Runx1/Il2rg/Sash3/Lif/Car2/Zmiz1/Inpp5d/Cd74/RT1-Da/RT1-Db1/Cd101/RT1-DMa	13
GO:1903708	Neutrophilic strain group	BP	GO:1903708	positive regulation of hemopoiesis	13/305	122/10604	4.7075066663695e-05	0.00388112260531201	0.00344798663523949	RT1-Ba/Runx1/Il2rg/Sash3/Lif/Car2/Zmiz1/Inpp5d/Cd74/RT1-Da/RT1-Db1/Cd101/RT1-DMa	13
GO:00329431	Neutrophilic strain group	BP	GO:0032943	mononuclear cell proliferation	18/305	215/10604	4.74722797605437e-05	0.00388112260531201	0.00344798663523949	RT1-Ba/Lst1/Slc7a1/Sash3/Lgals3/Laptm5/Twsg1/Cd3e/Inpp5d/Cd74/Ctrl/Coro1a/Pycard/Prnp/Mzb1/RT1-Bb/RT1-Db1/Sftpd	18
GO:0006958	Neutrophilic strain group	BP	GO:0006958	complement activation, classical pathway	5/305	17/10604	8.86815518541599e-05	0.00665835569941743	0.0059152785930648	C1qb/C1qc/C1qa/C3/C2	5
GO:00421101	Neutrophilic strain group	BP	GO:0042110	T cell activation	24/305	356/10604	9.34944128574571e-05	0.00674443029220754	0.00599174720170081	RT1-Ba/Slc7a1/Runx1/Il2rg/Sash3/Clec4a3/Zmiz1/Lgals3/Laptm5/Twsg1/Cd3d/Cd3e/B2m/Cd74/Ctrl/Coro1a/Pycard/Prnp/RT1-Bb/RT1-Da/RT1-Db1/Icos/Sftpd/RT1-DMa	24
GO:0010755	Neutrophilic strain group	BP	GO:0010755	regulation of plasminogen activation	4/305	10/10604	0.000122876026196537	0.00809925453123495	0.00719537211756184	Anxa2/Eno1/S100a10/Ctsz	4
GO:1902903	Neutrophilic strain group	BP	GO:1902903	regulation of supramolecular fiber organization	22/305	320/10604	0.000138515674654293	0.00849331945088575	0.00754545911932598	Numa1/Dyrk1a/Limch1/Cyfip2/Wasl/App/Eps8/Capzb/Mapre3/Dbnl/Rhoc/Capg/Map1a/Map1b/Coro1a/Pycard/Gmfg/Cfl1/Hspg2/S100a10/Tmsb4x/Tmsb10	22
GO:0042744	Neutrophilic strain group	BP	GO:0042744	hydrogen peroxide catabolic process	5/305	19/10604	0.000158935315010773	0.00943101651491343	0.00837850854173938	Hp/Prdx1/Prdx5/Nnt/Gpx1	5
GO:00069541	Neutrophilic strain group	BP	GO:0006954	inflammatory response	29/305	491/10604	0.000183913378747187	0.0102183158911083	0.00907794476241862	Plp1/Krt15/Cst7/App/Nfkbia/Dnase1l3/Saal1/C1qa/Tgm2/Cyba/Lcn2/Mgll/Hp/Serpinb1a/Cd14/Cd74/Pycard/Syt11/Ramp2/Ctss/Stk39/Cxcl13/RT1-Db1/Cxcl17/Acp5/C3/Tmsb4x/Gpx1/Gpx2	29
GO:0098869	Neutrophilic strain group	BP	GO:0098869	cellular oxidant detoxification	9/305	71/10604	0.000186090558495312	0.0102183158911083	0.00907794476241862	Gsr/Hp/Prdx1/Prdx5/Nnt/Gsta2/Gpx1/Gpx2/Mgst2	9
GO:00507271	Neutrophilic strain group	BP	GO:0050727	regulation of inflammatory response	18/305	240/10604	0.000194280042076927	0.0105111216882502	0.00933807322985847	Cst7/App/Nfkbia/Dnase1l3/Tgm2/Mgll/Cd74/Pycard/Syt11/Ctss/Stk39/RT1-Db1/Cxcl17/Acp5/C3/Tmsb4x/Gpx1/Gpx2	18
GO:0031638	Neutrophilic strain group	BP	GO:0031638	zymogen activation	7/305	43/10604	0.000201167850948163	0.010726036574468	0.00952900346596563	Cyfip2/Anxa2/Hp/Eno1/Pycard/S100a10/Ctsz	7
GO:0006821	Neutrophilic strain group	BP	GO:0006821	chloride transport	8/305	57/10604	0.00020708928598365	0.010757847504636	0.00955726427430071	Car2/Tspo/Slc17a6/Ramp2/Ano1/Prnp/Ano2/Clca4l	8
