# Supplementary material for: Staphylococcus aureus Biofilm-Secreted Factors Cause Mucosal Damage, Mast Cell Infiltration, and Goblet Cell Hyperplasia in a Rat Rhinosinusitis Model
Source: Int J Mol Sci. 2024 Mar 17;25(6):3402. doi: 10.3390/ijms25063402 (PMC10970533; doi:10.3390/ijms25063402)
Supplement: Supplementary file 1 [file ijms-25-03402-s001.zip › Table S4. Significant KEGG gene set enrichment pathways.csv]

	Cluster	ID	Description	setSize	enrichmentScore	NES	pvalue	p.adjust	qvalue	rank	leading_edge	core_enrichment
1	CRSsNP strain	rno04925	Aldosterone synthesis and secretion	58	-0.599668066907993	-1.82849070948172	0.000568931019312121	0.00665978175493646	0.00496962805793745	1533	tags=29%, list=12%, signal=26%	293508/406169/29713/304496/362339/81646/81666/24654/300438/25073/25679/24212/25262/81647/302950/29716/64508
2	CRSwNP strain	rno05330	Allograft rejection	25	0.94474703175368	1.91724223090452	0.000162845422449544	0.00339649023966193	0.00280387983014629	316	tags=36%, list=3%, signal=35%	171528/309621/294270/309622/294269/294274/294273/414819/294228
3	Carrier strain	rno05330	Allograft rejection	25	0.795831187658203	1.96072053870335	0.000735582951618104	0.00894959257802026	0.00680736854348333	682	tags=32%, list=6%, signal=30%	414791/309621/294270/294269/294274/309622/294273/414819
4	CRSsNP strain	rno04612	Antigen processing and presentation	54	0.724214818074526	2.06857551380488	0.000141149325533765	0.00257597519099122	0.00192223094641378	1495	tags=44%, list=12%, signal=39%	25110/25599/414791/309621/294270/294269/294274/309622/24223/290644/64529/50654/29630/294273/414819/64202/499617/25217/24811/24812/24750/24747/63865/85483
5	Carrier strain	rno04612	Antigen processing and presentation	54	0.724214818074526	2.06797136117389	0.000148464203482846	0.00270947171356194	0.0020609175615053	1495	tags=44%, list=12%, signal=39%	25110/25599/414791/309621/294270/294269/294274/309622/24223/290644/64529/50654/29630/294273/414819/64202/499617/25217/24811/24812/24750/24747/63865/85483
6	CRSwNP strain	rno04612	Antigen processing and presentation	54	0.870478853828471	1.87264384118569	0.000181349251948037	0.0034242076754947	0.00282676120291379	316	tags=28%, list=3%, signal=27%	85483/25599/309621/294270/309622/294269/294274/290644/294273/24223/50654/29630/414819/64529/294228
7	CRSwNP strain	rno05320	Autoimmune thyroid disease	25	0.94474703175368	1.91724223090452	0.000162845422449544	0.00339649023966193	0.00280387983014629	316	tags=36%, list=3%, signal=35%	171528/309621/294270/309622/294269/294274/294273/414819/294228
8	Carrier strain	rno05320	Autoimmune thyroid disease	25	0.795831187658203	1.96072053870335	0.000735582951618104	0.00894959257802026	0.00680736854348333	682	tags=32%, list=6%, signal=30%	414791/309621/294270/294269/294274/309622/294273/414819
9	CRSsNP strain	rno04976	Bile secretion	45	-0.637972327441608	-1.83981846617423	0.00114855183136688	0.0113149486455723	0.00844338273119494	1798	tags=31%, list=15%, signal=27%	54262/25289/293508/25552/24778/300438/84484/25073/25675/24212/302950/54231/170924/64508
10	Carrier strain	rno04022	cGMP-PKG signaling pathway	101	-0.59479759321864	-1.96162446942752	3.93796274903989e-06	0.000229977024543929	0.000174928450536298	1546	tags=31%, list=13%, signal=27%	116590/50672/406169/171378/362339/298947/81646/81666/170851/497757/25537/24654/308899/361400/309957/171115/100361818/353256/288057/25467/81518/25679/24212/25202/25262/81647/25083/302950/29716/64508/29414
11	CRSsNP strain	rno04022	cGMP-PKG signaling pathway	101	-0.59479759321864	-1.98138245649136	3.51154968281699e-05	0.0012817156342282	0.000956435242556732	1546	tags=31%, list=13%, signal=27%	116590/50672/406169/171378/362339/298947/81646/81666/170851/497757/25537/24654/308899/361400/309957/171115/100361818/353256/288057/25467/81518/25679/24212/25202/25262/81647/25083/302950/29716/64508/29414
12	CRSwNP strain	rno05142	Chagas disease	81	0.866668776269236	1.94891287776401	1.05821484412926e-05	0.00154499367242872	0.00127542736476632	380	tags=23%, list=3%, signal=23%	315609/25710/81780/366508/24232/24770/29687/298566/25493/362634/24494/24310/116465/300678/301059/81810/24185/81736/29591
13	Carrier strain	rno05171	Coronavirus disease - COVID-19	206	0.647810672851023	2.21800670866088	1.61316193955627e-10	2.35521643175215e-08	1.79145878550722e-08	1583	tags=39%, list=13%, signal=34%	29260/298566/100360841/24231/294257/24232/29687/24494/362634/140655/81774/25493/25347/103692785/103694169/117053/301059/100362149/81770/290641/100359951/100362987/81525/103690996/108349682/54249/81766/140662/103689992/66021/122799/64638/362041/294282/100360679/684988/28298/100365810/64306/108350501/108351482/108352650/29284/362631/100363439/29288/499782/363984/687780/691531/64205/192262/64640/498…
14	CRSsNP strain	rno05171	Coronavirus disease - COVID-19	206	0.647810672851023	2.18896168480553	9.75834497544247e-10	1.4247183664146e-07	1.06314600521926e-07	1583	tags=39%, list=13%, signal=34%	29260/298566/100360841/24231/294257/24232/29687/24494/362634/140655/81774/25493/25347/103692785/103694169/117053/301059/100362149/81770/290641/100359951/100362987/81525/103690996/108349682/54249/81766/140662/103689992/66021/122799/64638/362041/294282/100360679/684988/28298/100365810/64306/108350501/108351482/108352650/29284/362631/100363439/29288/499782/363984/687780/691531/64205/192262/64640/498…
15	Carrier strain	rno04927	Cortisol synthesis and secretion	37	-0.733159229611664	-2.0344158987164	2.06097526608185e-05	0.0006018047776959	0.000457753453835021	1790	tags=49%, list=15%, signal=42%	25289/24790/293508/406169/304496/362339/81646/81666/24654/300438/25073/25679/304947/25262/81647/302950/29716/64508
16	CRSsNP strain	rno04927	Cortisol synthesis and secretion	37	-0.733159229611664	-2.06655681375295	8.31646232161111e-05	0.00186800538300803	0.00139393336078826	1790	tags=49%, list=15%, signal=42%	25289/24790/293508/406169/304496/362339/81646/81666/24654/300438/25073/25679/304947/25262/81647/302950/29716/64508
17	CRSwNP strain	rno04060	Cytokine-cytokine receptor interaction	115	0.809333171281906	1.89426502322033	0.000157523197782787	0.00339649023966193	0.00280387983014629	779	tags=25%, list=6%, signal=24%	25572/362506/81780/498335/308163/24770/60628/100124593/498206/24494/116996/308436/116465/652957/81810/297604/29591/497942/298006/89808/287034/24772/360697/117022/294797/361795/25205/117029/24499
18	Carrier strain	rno04728	Dopaminergic synapse	95	-0.589540671846937	-1.93006259593017	3.04890490819099e-05	0.000809345666537972	0.00061561620634287	1405	tags=28%, list=11%, signal=25%	293508/691318/406169/29713/171378/362339/81646/60447/81666/117550/311024/24654/25750/309179/299147/60660/25679/24400/80850/25549/25262/81647/257648/29716/25398/29414/314906
19	CRSsNP strain	rno04728	Dopaminergic synapse	95	-0.589540671846937	-1.93492735243095	6.25354593960948e-05	0.00182603541436597	0.00136261474684122	1405	tags=28%, list=11%, signal=25%	293508/691318/406169/29713/171378/362339/81646/60447/81666/117550/311024/24654/25750/309179/299147/60660/25679/24400/80850/25549/25262/81647/257648/29716/25398/29414/314906
20	Carrier strain	rno05169	Epstein-Barr virus infection	161	0.579798733526751	1.91534951590423	8.51571651032804e-06	0.000414431536835965	0.000315230909417407	1511	tags=28%, list=12%, signal=25%	315609/25710/414791/309621/294270/294269/294274/309622/24223/117262/25493/301059/94201/65138/360640/294273/81525/117263/414819/64202/300678/83806/24887/29677/363984/25217/287984/81515/365388/25112/292766/25124/297893/309452/24185/24811/686326/24812/60352/24750/24747/366508/311078/29337/291005
21	CRSsNP strain	rno05169	Epstein-Barr virus infection	161	0.579798733526751	1.91560952042995	2.82198021498066e-05	0.0012817156342282	0.000956435242556732	1511	tags=28%, list=12%, signal=25%	315609/25710/414791/309621/294270/294269/294274/309622/24223/117262/25493/301059/94201/65138/360640/294273/81525/117263/414819/64202/300678/83806/24887/29677/363984/25217/287984/81515/365388/25112/292766/25124/297893/309452/24185/24811/686326/24812/60352/24750/24747/366508/311078/29337/291005
22	CRSwNP strain	rno05169	Epstein-Barr virus infection	161	0.784887555010604	1.8952607233118	0.000108190457343562	0.00339649023966193	0.00280387983014629	877	tags=24%, list=7%, signal=22%	315609/25710/308995/366508/309621/294270/309622/294269/294274/25493/294273/24223/414819/81515/117262/25124/300678/301059/58919/294228/24185/64033/81736/365388/363984/24811/309452/54287/25112/100361294/309165/24812/24750/25193/94201/83806/84351/414791
23	CRSsNP strain	rno04724	Glutamatergic synapse	62	-0.647445210635037	-1.99688793405524	8.17765390783353e-05	0.00186800538300803	0.00139393336078826	1624	tags=34%, list=13%, signal=30%	29482/29642/116590/25096/293508/171378/81666/29483/24654/24407/25679/24400/80850/25262/302950/89821/29716/25398/64508/171093/84487
24	Carrier strain	rno04724	Glutamatergic synapse	62	-0.647445210635037	-1.99353192483653	0.000119959518654887	0.00240975937822351	0.00183294603029978	1624	tags=34%, list=13%, signal=30%	29482/29642/116590/25096/293508/171378/81666/29483/24654/24407/25679/24400/80850/25262/302950/89821/29716/25398/64508/171093/84487
25	CRSwNP strain	rno05332	Graft-versus-host disease	27	0.943323401007818	1.93869408352951	1.60012890490969e-05	0.00155745880077877	0.0012857176113134	316	tags=37%, list=3%, signal=36%	171528/309621/294270/309622/294269/294274/294273/24494/414819/294228
26	Carrier strain	rno05332	Graft-versus-host disease	27	0.834574990431554	2.08041679520617	7.50161130961935e-05	0.00182539208534071	0.00138845612835937	682	tags=37%, list=6%, signal=35%	25110/414791/309621/294270/294269/294274/309622/24494/294273/414819
27	CRSsNP strain	rno05332	Graft-versus-host disease	27	0.834574990431554	2.0468736158484	0.000188198575531573	0.00317390041065883	0.0023684116258341	682	tags=37%, list=6%, signal=35%	25110/414791/309621/294270/294269/294274/309622/24494/294273/414819
28	Carrier strain	rno04640	Hematopoietic cell lineage	56	0.747989084781066	2.16274271689627	1.70593049396072e-05	0.0006018047776959	0.000457753453835021	730	tags=29%, list=6%, signal=27%	315609/25710/361584/309621/294270/294269/294274/309622/60350/24494/303747/652957/294273/25668/25145/300678
29	CRSsNP strain	rno04640	Hematopoietic cell lineage	56	0.747989084781066	2.13008079897623	3.02402783650177e-05	0.0012817156342282	0.000956435242556732	730	tags=29%, list=6%, signal=27%	315609/25710/361584/309621/294270/294269/294274/309622/60350/24494/303747/652957/294273/25668/25145/300678
30	CRSwNP strain	rno04640	Hematopoietic cell lineage	56	0.881098872194625	1.90150976427609	6.90034934860144e-05	0.00339649023966193	0.00280387983014629	373	tags=25%, list=3%, signal=24%	315609/25710/309621/294270/309622/294269/294274/294273/24494/60350/300678/652957/25668/303747
31	CRSwNP strain	rno05168	Herpes simplex virus 1 infection	237	0.708262886472199	1.77207886733891	0.000687333999080417	0.0100350763865741	0.00828418346260082	730	tags=13%, list=6%, signal=12%	81780/366508/24232/24770/25599/309621/294270/309622/294269/294274/25493/294273/24494/24223/116465/414819/25124/301059/294228/24185/81736/363984/24811/360697/54287/498840/100361294/309165/24812/24750
32	CRSwNP strain	rno05166	Human T-cell leukemia virus 1 infection	173	0.764109848125605	1.8684436457548	0.000147282694268428	0.00339649023966193	0.00280387983014629	877	tags=23%, list=7%, signal=22%	315609/25710/308995/366508/309621/294270/309622/294269/294274/25493/294273/24223/414819/300678/313494/24356/24230/58919/294228/81810/24185/297604/300711/64033/81736/29591/25636/304786/309684/309452/29357/117022/309165/24750/313050/25193/94201/290875/84351/414791
33	Carrier strain	rno05321	Inflammatory bowel disease	34	0.778598720467086	2.00979614440578	0.00020421525721147	0.00350769735916172	0.00266807549669475	1319	tags=44%, list=11%, signal=40%	29260/140924/309621/294270/294269/294274/309622/24494/294273/116465/360697/25124/367264/29197/368158
34	CRSsNP strain	rno05321	Inflammatory bowel disease	34	0.778598720467086	2.01814951781504	0.000297402664739921	0.00434207890520284	0.00324012376848229	1319	tags=44%, list=11%, signal=40%	29260/140924/309621/294270/294269/294274/309622/24494/294273/116465/360697/25124/367264/29197/368158
35	CRSwNP strain	rno05164	Influenza A	118	0.811121818396734	1.90237577049581	0.00015232690869702	0.00339649023966193	0.00280387983014629	678	tags=22%, list=6%, signal=21%	85483/81780/366508/24770/309621/294270/309622/294269/294274/25493/294273/24494/282817/116465/81822/25124/301059/24185/81736/361384/363984/360697/100361457/54287/100361294/309165
36	Carrier strain	rno04911	Insulin secretion	47	-0.648592179741408	-1.89058766216189	0.00023374948363325	0.00379193606782828	0.00288427725418806	1798	tags=43%, list=15%, signal=36%	54262/25289/25531/293508/406169/362339/81646/25012/81666/24778/24654/24167/25679/24803/24212/81647/302950/56768/29716/64508
37	CRSsNP strain	rno04911	Insulin secretion	47	-0.648592179741408	-1.87202888444621	0.000287510447697228	0.00434207890520284	0.00324012376848229	1798	tags=43%, list=15%, signal=36%	54262/25289/25531/293508/406169/362339/81646/25012/81666/24778/24654/24167/25679/24803/24212/81647/302950/56768/29716/64508
38	Carrier strain	rno04672	Intestinal immune network for IgA production	25	0.883075815120131	2.17566855231348	2.50081943391671e-06	0.000229977024543929	0.000174928450536298	402	tags=44%, list=3%, signal=43%	287034/64545/309621/294270/294269/294274/309622/499415/287437/360640/294273
39	CRSsNP strain	rno04672	Intestinal immune network for IgA production	25	0.883075815120131	2.14602556857788	3.87410010320259e-06	0.000377079076711719	0.000281382007495767	402	tags=44%, list=3%, signal=43%	287034/64545/309621/294270/294269/294274/309622/499415/287437/360640/294273
40	Carrier strain	rno05134	Legionellosis	47	0.699757825599437	1.95989982835746	0.000468178830106357	0.00650991516147887	0.00495166582217751	1173	tags=28%, list=10%, signal=25%	29260/24232/60350/24494/282817/25493/301434/301059/293725/309684/309452/171361/29197
41	CRSsNP strain	rno05134	Legionellosis	47	0.699757825599437	1.96551782046117	0.00116249472386017	0.0113149486455723	0.00844338273119494	1173	tags=28%, list=10%, signal=25%	29260/24232/60350/24494/282817/25493/301434/301059/293725/309684/309452/171361/29197
42	Carrier strain	rno05140	Leishmaniasis	58	0.752230480432709	2.1909281216903	1.97393493678696e-05	0.0006018047776959	0.000457753453835021	1282	tags=40%, list=10%, signal=36%	29260/309621/294270/294269/294274/309622/24232/79129/24494/25493/301059/294273/81525/116465/66021/114553/360697/309684/24511/25124/171361/60352/500904
43	CRSsNP strain	rno05140	Leishmaniasis	58	0.752230480432709	2.14613384624259	3.28411318834318e-05	0.0012817156342282	0.000956435242556732	1282	tags=40%, list=10%, signal=36%	29260/309621/294270/294269/294274/309622/24232/79129/24494/25493/301059/294273/81525/116465/66021/114553/360697/309684/24511/25124/171361/60352/500904
44	CRSwNP strain	rno05140	Leishmaniasis	58	0.865847970035224	1.87181728935238	0.000808107450774512	0.0112365416964837	0.00927602036227385	563	tags=33%, list=5%, signal=31%	24232/309621/294270/309622/294269/294274/79129/25493/294273/24494/116465/66021/25124/301059/81736/114553/309684/24511/360697
45	CRSsNP strain	rno04064	NF-kappa B signaling pathway	78	0.654177336175623	1.96274504753044	0.000117990435087525	0.00229688046970382	0.00171396632021878	2068	tags=41%, list=17%, signal=34%	29260/362506/25361/60350/24494/361795/25493/298006/301059/29469/360640/81650/25619/448830/117279/81515/25112/309452/170929/301348/312937/25023/29337/291005/313050/687813/81503/680127/300711/81511/297604/246756
46	Carrier strain	rno04064	NF-kappa B signaling pathway	78	0.654177336175623	1.9632870981898	0.000108092814170375	0.00240975937822351	0.00183294603029978	2068	tags=41%, list=17%, signal=34%	29260/362506/25361/60350/24494/361795/25493/298006/301059/29469/360640/81650/25619/448830/117279/81515/25112/309452/170929/301348/312937/25023/29337/291005/313050/687813/81503/680127/300711/81511/297604/246756
47	CRSsNP strain	rno04921	Oxytocin signaling pathway	94	-0.516557122836626	-1.69404777304288	0.000878058879239675	0.00949604417548093	0.00708608920088159	1546	tags=23%, list=13%, signal=21%	116590/293508/29713/171378/25399/298947/304813/81666/170851/497757/25537/24654/361400/100361818/288057/25679/25202/25262/302950/29716/64508/114509
48	CRSsNP strain	rno05133	Pertussis	55	0.727957228039301	2.06881338367727	9.53361927788859e-05	0.00198844059224533	0.00148380390264883	945	tags=33%, list=8%, signal=30%	29260/298566/24231/292060/24232/29687/60350/24494/362634/282817/301059/24508/29271/60665/448830/309684/192262/24511
49	Carrier strain	rno05133	Pertussis	55	0.727957228039301	2.09263952922406	0.000260052341931596	0.00399659388652769	0.00303994704418653	945	tags=33%, list=8%, signal=30%	29260/298566/24231/292060/24232/29687/60350/24494/362634/282817/301059/24508/29271/60665/448830/309684/192262/24511
50	CRSwNP strain	rno04145	Phagosome	121	0.772709634245396	1.81960984282504	0.000594577704943855	0.00913772051808451	0.00754339581341512	732	tags=26%, list=6%, signal=24%	155151/24232/309621/294270/309622/294269/289211/294274/79129/294273/502902/312488/50654/60350/414819/66021/81822/294228/170667/114553/309684/498736/24511/24811/312705/100361457/64678/24812/29528/24750/292406
51	Carrier strain	rno04145	Phagosome	121	0.542724310458278	1.72769933904253	0.0011501429201813	0.0119943475961764	0.00912331414128772	1282	tags=25%, list=10%, signal=22%	29260/414791/309621/155151/294270/294269/294274/309622/24232/79129/60350/312488/25350/289211/50654/294273/83615/66021/114553/252902/414819/64202/309684/24511/289407/24811/24812/297566/24750/500904
52	CRSsNP strain	rno05340	Primary immunodeficiency	22	0.826998337002612	1.97888815747059	0.000362680771091882	0.00504298976946808	0.00376315386546464	1623	tags=73%, list=13%, signal=63%	315609/25710/64545/140924/24699/100913063/304577/499617/294797/24165/24811/24812/301348/85483/313050/306353
53	CRSwNP strain	rno05340	Primary immunodeficiency	22	0.911002416687741	1.86139523026322	0.000393773337071754	0.00638787857916401	0.00527333884148723	116	tags=23%, list=1%, signal=23%	315609/25710/85483/64545/24699
54	Carrier strain	rno05340	Primary immunodeficiency	22	0.826998337002612	1.99806479130685	0.000841649493886583	0.00945237123903393	0.00718979932024571	1623	tags=73%, list=13%, signal=63%	315609/25710/64545/140924/24699/100913063/304577/499617/294797/24165/24811/24812/301348/85483/313050/306353
55	Carrier strain	rno03050	Proteasome	43	0.776555090442774	2.11067108658858	1.27677777412821e-05	0.000532598728636339	0.000405112947881281	1685	tags=58%, list=14%, signal=50%	24967/117262/291983/29630/65138/24968/689852/29676/117263/29674/29673/94198/83806/29672/29677/287984/29669/365388/85492/292766/288455/29671/311078/58854/29425
56	CRSsNP strain	rno03050	Proteasome	43	0.776555090442774	2.14253460970899	7.1624787911013e-05	0.00186800538300803	0.00139393336078826	1685	tags=58%, list=14%, signal=50%	24967/117262/291983/29630/65138/24968/689852/29676/117263/29674/29673/94198/83806/29672/29677/287984/29669/365388/85492/292766/288455/29671/311078/58854/29425
57	CRSsNP strain	rno04723	Retrograde endocannabinoid signaling	102	-0.529853279460343	-1.76325850902776	0.00048428211539841	0.00614827729114504	0.0045879358300902	522	tags=12%, list=4%, signal=11%	25679/24400/80850/25262/302950/257648/29716/29254/25398/64508/84487/289218
58	Carrier strain	rno04723	Retrograde endocannabinoid signaling	102	-0.529853279460343	-1.75116123010204	0.000562719981983386	0.00746882885177949	0.00568104862193754	522	tags=12%, list=4%, signal=11%	25679/24400/80850/25262/302950/257648/29716/29254/25398/64508/84487/289218
59	CRSsNP strain	rno05323	Rheumatoid arthritis	61	0.710987759455149	2.04699620212056	5.58805125878035e-05	0.00181301218618207	0.00135289662054682	1358	tags=36%, list=11%, signal=32%	29260/309621/294270/294269/294274/309622/24494/361795/312488/25732/287437/294273/60665/83615/81780/309684/289407/24770/29197/297566/29538/171045
60	CRSwNP strain	rno05323	Rheumatoid arthritis	61	0.874981522639402	1.89692975285989	0.000154623181999303	0.00339649023966193	0.00280387983014629	197	tags=21%, list=2%, signal=21%	81780/308995/24770/309621/294270/309622/294269/294274/498206/294273/24494/312488/25732
61	Carrier strain	rno05323	Rheumatoid arthritis	61	0.710987759455149	2.08114766657903	0.000383195475320447	0.00559465393967853	0.00425548659434813	1358	tags=36%, list=11%, signal=32%	29260/309621/294270/294269/294274/309622/24494/361795/312488/25732/287437/294273/60665/83615/81780/309684/289407/24770/29197/297566/29538/171045
62	Carrier strain	rno03010	Ribosome	157	0.698724752020632	2.30008384442952	1.21133882515784e-10	2.35521643175215e-08	1.79145878550722e-08	2636	tags=62%, list=21%, signal=50%	100360841/140655/81774/25347/103692785/103694169/117053/100362149/171061/81770/290641/100359951/100362987/103690996/108349682/81766/140662/103689992/64360/122799/64638/362041/294282/100360679/684988/28298/100365810/64306/289469/108350501/108351482/108352650/29284/287302/362631/100363439/29288/499782/691075/687780/691531/64205/64640/498828/361923/497876/58927/100361079/79449/64156/29304/289491/255…
63	CRSsNP strain	rno03010	Ribosome	157	0.698724752020632	2.30017269537216	1.77874599069552e-10	5.19393829283091e-08	3.8757938955155e-08	2636	tags=62%, list=21%, signal=50%	100360841/140655/81774/25347/103692785/103694169/117053/100362149/171061/81770/290641/100359951/100362987/103690996/108349682/81766/140662/103689992/64360/122799/64638/362041/294282/100360679/684988/28298/100365810/64306/289469/108350501/108351482/108352650/29284/287302/362631/100363439/29288/499782/691075/687780/691531/64205/64640/498828/361923/497876/58927/100361079/79449/64156/29304/289491/255…
64	CRSwNP strain	rno05150	Staphylococcus aureus infection	50	0.929486929298829	1.97419777529299	5.70571459454168e-07	0.000166606866160617	0.000137537751805268	273	tags=42%, list=2%, signal=41%	363930/308995/24232/309621/294270/309622/294269/289211/29687/24231/294257/298566/294274/362634/294273/192262/287700/287701/303530/360626/450226
65	Carrier strain	rno05150	Staphylococcus aureus infection	50	0.793638302434298	2.25296586724107	3.25432765443508e-06	0.000229977024543929	0.000174928450536298	436	tags=38%, list=4%, signal=37%	309621/294270/294269/298566/294274/24231/294257/309622/24232/29687/362634/289211/287700/287701/303530/360626/450226/294273/54249
66	CRSsNP strain	rno05150	Staphylococcus aureus infection	50	0.793638302434298	2.23613146672903	5.45436634358026e-06	0.000398168743081359	0.000297119429768714	436	tags=38%, list=4%, signal=37%	309621/294270/294269/298566/294274/24231/294257/309622/24232/29687/362634/289211/287700/287701/303530/360626/450226/294273/54249
67	CRSwNP strain	rno05322	Systemic lupus erythematosus	61	0.891442090753851	1.93261569661684	2.47160835800081e-05	0.00180427410134059	0.00148946924732154	178	tags=20%, list=1%, signal=19%	24232/309621/294270/309622/294269/29687/24231/298566/294274/362634/294273/192262
68	CRSsNP strain	rno05322	Systemic lupus erythematosus	61	0.664929193597755	1.91438954591391	0.000821556343540727	0.00922670970438047	0.00688510781833726	2398	tags=49%, list=19%, signal=40%	309621/294270/294269/298566/294274/24231/309622/24232/29687/362634/294273/58940/100359421/100360868/192262/100361558/63836/116591/64627/364723/291794/684762/687711/308901/108349691/685909/306970/502129/684773/100360754
69	CRSwNP strain	rno04658	Th1 and Th2 cell differentiation	66	0.864245760087838	1.89707729326874	0.000218225585051548	0.00374834534323836	0.00309434420909007	252	tags=20%, list=2%, signal=19%	315609/25710/309621/294270/309622/294269/294274/25493/294273/116465/25124/367264/300678
70	Carrier strain	rno04658	Th1 and Th2 cell differentiation	66	0.647875306278676	1.9148053939949	0.000798258908508296	0.00932366405137689	0.00709190019769475	730	tags=21%, list=6%, signal=20%	315609/25710/140924/309621/294270/294269/294274/309622/25493/294273/81525/116465/360697/300678
71	CRSwNP strain	rno04659	Th17 cell differentiation	77	0.850102922796753	1.90049379425325	0.000111411722465344	0.00339649023966193	0.00280387983014629	779	tags=32%, list=6%, signal=31%	315609/25710/309621/294270/309622/294269/294274/25493/294273/24494/29560/116465/25124/300678/81810/81736/29591/29357/360697/100361294/309165/313050/25205/368158/24499
72	CRSsNP strain	rno04659	Th17 cell differentiation	77	0.625971603154786	1.87198701319935	0.000570186794087026	0.00665978175493646	0.00496962805793745	730	tags=19%, list=6%, signal=18%	315609/25710/140924/309621/294270/294269/294274/309622/24494/25493/294273/81525/116465/360697/300678
73	Carrier strain	rno04659	Th17 cell differentiation	77	0.625971603154786	1.87292305968909	0.00128146086704572	0.0129029852819776	0.00981445527937009	730	tags=19%, list=6%, signal=18%	315609/25710/140924/309621/294270/294269/294274/309622/24494/25493/294273/81525/116465/360697/300678
74	Carrier strain	rno05152	Tuberculosis	126	0.582614797182089	1.87069455029688	0.000123789009155317	0.00240975937822351	0.00183294603029978	1224	tags=23%, list=10%, signal=21%	29260/25599/309621/155151/294270/294269/294274/309622/24232/60350/24494/289211/301059/50654/361680/29469/294273/116465/83615/360697/24887/64171/309684/499617/25441/25124/24185/29197/60352
75	CRSsNP strain	rno05152	Tuberculosis	126	0.582614797182089	1.85651599995645	0.000195651395177599	0.00317390041065883	0.0023684116258341	1224	tags=23%, list=10%, signal=21%	29260/25599/309621/155151/294270/294269/294274/309622/24232/60350/24494/289211/301059/50654/361680/29469/294273/116465/83615/360697/24887/64171/309684/499617/25441/25124/24185/29197/60352
76	CRSwNP strain	rno05152	Tuberculosis	126	0.794114102532805	1.88143534958355	0.000187627817835326	0.0034242076754947	0.00282676120291379	570	tags=20%, list=5%, signal=19%	85483/155151/24232/25599/309621/294270/309622/294269/289211/294274/294273/502902/24494/361680/50654/60350/116465/25124/301059/24185/81736/170667/309684/360697/29469
77	CRSwNP strain	rno04940	Type I diabetes mellitus	31	0.933485157340527	1.92511453266006	0.000123414767248832	0.00339649023966193	0.00280387983014629	316	tags=32%, list=3%, signal=32%	171528/309621/294270/309622/294269/294274/294273/24494/414819/294228
78	CRSsNP strain	rno04940	Type I diabetes mellitus	31	0.778845488055189	1.97193893681245	0.000472629199213832	0.00614827729114504	0.0045879358300902	682	tags=29%, list=6%, signal=27%	414791/309621/294270/294269/294274/309622/24494/294273/414819
79	CRSsNP strain	rno04930	Type II diabetes mellitus	32	-0.689781610890944	-1.91518948806401	0.000938278741135029	0.00978490687183673	0.00730164283514853	860	tags=22%, list=7%, signal=20%	246253/25467/56718/257648/29716/25398/100364062
80	Carrier strain	rno04930	Type II diabetes mellitus	32	-0.689781610890944	-1.88260577730272	0.0010791601582218	0.011670917266695	0.00887730188634694	860	tags=22%, list=7%, signal=20%	246253/25467/56718/257648/29716/25398/100364062
