# Supplementary material for: Staphylococcus aureus Biofilm-Secreted Factors Cause Mucosal Damage, Mast Cell Infiltration, and Goblet Cell Hyperplasia in a Rat Rhinosinusitis Model
Source: Int J Mol Sci. 2024 Mar 17;25(6):3402. doi: 10.3390/ijms25063402 (PMC10970533; doi:10.3390/ijms25063402)
Supplement: Supplementary file 1 [file ijms-25-03402-s001.zip › Table S5. Significant cell marker pathways.csv]

	Cluster	ID	Description	GeneRatio	BgRatio	pvalue	p.adjust	qvalue	geneID	Count
1	CRSwNP strain vs ctrl(up)	T cell	T cell	17/74	105/7439	1.09428476599579e-16	1.56482721537398e-14	8.52390238775669e-15	PSMB9/PTPRC/CIITA/JCHAIN/CXCR4/CCL5/LAPTM5/CCR6/CD3D/CD3E/TNFRSF4/HCST/TNFRSF17/CD177/CXCL13/HLA-DRA/ICOS	17
2	CRSwNP strain vs ctrl(up)	Dendritic cell	Dendritic cell	13/74	64/7439	2.73808710279429e-14	1.95773227849792e-12	1.06641287161462e-12	PTPRC/CIITA/JCHAIN/RGS1/IRF1/LGALS3/C1QA/CCR6/CYBA/CD74/MZB1/CXCL13/HLA-DRA	13
3	CRSwNP strain vs ctrl(up)	Macrophage	Macrophage	16/74	163/7439	3.02312503865833e-12	1.4410229350938e-10	7.84951764423566e-11	PTPRC/CIITA/CXCR4/IRF1/GPNMB/LGALS3/LAPTM5/C1QB/C1QC/C1QA/CYBA/ITGAL/CD74/CTSS/HLA-DRA/GM2A	16
4	CRSwNP strain vs ctrl(up)	Paneth cell	Paneth cell	17/74	211/7439	1.44096507813451e-11	5.15145015433089e-10	2.80608988899879e-10	PTPRC/CXCR4/ARHGDIB/DNASE1L3/LAPTM5/C1QB/C1QC/C1QA/ABCA1/CD74/IFI30/GMFG/HCST/HLA-DRA/CTSZ/GM2A/HLA-DMA	17
5	CRSwNP strain vs ctrl(up)	Myeloid cell	Myeloid cell	13/74	108/7439	3.05812094322575e-11	8.74622589762566e-10	4.76423052207802e-10	PTPRC/CXCR4/CST7/GPNMB/C1QB/C1QC/C1QA/CD74/CTSS/CD177/HLA-DRA/VNN3P/GM2A	13
6	CRSsNP strain vs ctrl(up)	Paneth cell	Paneth cell	21/123	211/7439	2.32284785879518e-11	3.18230156654939e-09	2.12723961805453e-09	ARHGDIB/CYTH4/DNASE1L3/LAPTM5/C1QB/C1QC/C1QA/INPP5D/IRF8/ABCA1/CD74/IFI30/GMFG/HCST/FERMT3/RNASE6/HLA-DRA/ACP5/CTSZ/GM2A/HLA-DMA	21
7	CRSwNP strain vs ctrl(up)	Immune cell	Immune cell	8/74	47/7439	1.50126516681273e-08	3.57801531423702e-07	1.94901091831829e-07	PTPRC/JCHAIN/CXCR4/CCL5/CD3D/CD3E/CD74/MZB1	8
8	CRSwNP strain vs ctrl(up)	Neutrophil	Neutrophil	10/74	97/7439	3.20180424290546e-08	6.54082866764972e-07	3.56290998458652e-07	PTPRC/ANXA3/CXCR4/IRF1/ALPL/LCN2/ITGAL/CD177/CD101/VNN3P	10
9	CRSwNP strain vs ctrl(up)	CD8+ T cell	CD8+ T cell	8/74	57/7439	7.28725002944385e-08	1.2134199813012e-06	6.60972238618244e-07	PTPRC/CST7/CCL5/CD3D/CD3E/TNFRSF4/HLA-DRA/ICOS	8
10	CRSwNP strain vs ctrl(up)	Plasma cell	Plasma cell	9/74	80/7439	7.6369089732243e-08	1.2134199813012e-06	6.60972238618244e-07	PTPRC/MUC20/JCHAIN/CXCR4/LAPTM5/POU2AF1/TNFRSF17/MZB1/IGKC	9
11	CRSwNP strain vs ctrl(up)	Natural killer cell	Natural killer cell	9/74	83/7439	1.05701372250934e-07	1.51152962318835e-06	8.23358057533589e-07	PTPRC/CXCR4/CST7/CCL5/CCR6/CCL19/CD3D/CD3E/CD74	9
12	CRSwNP strain vs ctrl(up)	Activated CD4+ T cell	Activated CD4+ T cell	5/74	16/7439	3.4077144977141e-07	4.43002884702833e-06	2.41311840029515e-06	PTPRC/CCR6/CD3D/CD3E/ICOS	5
13	CRSsNP strain vs ctrl(up)	Dendritic cell	Dendritic cell	10/123	64/7439	7.536339556708e-08	5.16239259634498e-06	3.45085021807156e-06	JCHAIN/RGS1/LGALS3/C1QA/CYBA/IRF8/CD74/MZB1/CXCL13/HLA-DRA	10
14	CRSwNP strain vs ctrl(up)	Tumor‐associated macrophage (TAM)	Tumor‐associated macrophage (TAM)	5/74	17/7439	4.79030050600715e-07	5.70844143632518e-06	3.10949331091692e-06	PTPRC/GPNMB/C1QB/C1QC/C1QA	5
15	CRSsNP strain vs ctrl(up)	T cell	T cell	12/123	105/7439	1.29497599945673e-07	5.91372373085239e-06	3.95308462992054e-06	PSMB9/JCHAIN/LAPTM5/CD3D/CD3E/HCST/TNFRSF17/CD177/CXCL13/HLA-DRA/ICOS/KLRD1	12
16	CRSwNP strain vs ctrl(up)	Regulatory T (Treg) cell	Regulatory T (Treg) cell	15/74	337/7439	8.12288121175453e-07	8.93516933292998e-06	4.86715149530231e-06	SELPLG/CXCR4/RGS1/ELK3/LGALS3/CCR6/CD3D/CD3E/CD74/TNFRSF4/MZB1/CD177/CD101/ICOS/HLA-DMA	15
17	CRSsNP strain vs ctrl(up)	Macrophage	Macrophage	14/123	163/7439	4.10373882802194e-07	1.40553054859752e-05	9.39540205362919e-06	CTSB/TSPO/LGALS3/LAPTM5/C1QB/C1QC/C1QA/CYBA/CD74/CTSS/HLA-DRA/ACP5/GM2A/EMB	14
18	CRSwNP strain vs ctrl(up)	Cytotoxic T cell	Cytotoxic T cell	5/74	21/7439	1.52716822365579e-06	1.55989325701984e-05	8.49702620680666e-06	PTPRC/CST7/LAPTM5/CD3D/CD3E	5
19	CRSwNP strain vs ctrl(up)	T helper(Th) cell	T helper(Th) cell	6/74	41/7439	2.69268537663773e-06	2.56702672572797e-05	1.39830679207854e-05	CCL5/CCR6/CD3E/ITGAL/CXCL13/ICOS	6
20	CRSwNP strain vs ctrl(up)	Plasmablast	Plasmablast	4/74	12/7439	4.20527119930535e-06	3.75846113437915e-05	2.04730308387234e-05	JCHAIN/TNFRSF17/MZB1/IGKC	4
21	CRSsNP strain vs ctrl(up)	Myeloid cell	Myeloid cell	11/123	108/7439	1.43380296751398e-06	3.92862013098831e-05	2.62612332997298e-05	CST7/C1QB/C1QC/C1QA/CD74/CTSS/CD177/HLA-DRA/VNN3P/GM2A/MYL6	11
22	CRSwNP strain vs ctrl(up)	Regulatory T(Treg) cell	Regulatory T(Treg) cell	6/74	48/7439	6.95562008166848e-06	5.85090395105054e-05	3.18709526961899e-05	LGALS3/CCR6/CD3D/CD3E/TNFRSF4/ICOS	6
23	CRSwNP strain vs ctrl(up)	Megakaryocyte	Megakaryocyte	5/74	29/7439	8.37678030159727e-06	6.65488657293561e-05	3.62503942876139e-05	PTPRC/CXCR4/NRGN/CCL5/GMFG	5
24	CRSwNP strain vs ctrl(up)	Tissue resident memory T(TRM) cell	Tissue resident memory T(TRM) cell	4/74	16/7439	1.50021085062845e-05	0.000112910606126247	6.1504489167039e-05	CCL5/C1QA/ITGAL/CD101	4
25	CRSsNP strain vs ctrl(up)	Plasma cell	Plasma cell	9/123	80/7439	5.94887363055354e-06	0.000135832614564306	9.07985975189752e-05	MUC20/SDF2L1/JCHAIN/PDIA4/LAPTM5/POU2AF1/TNFRSF17/MZB1/IGKC	9
26	CRSsNP strain vs ctrl(up)	Memory T cell	Memory T cell	5/123	18/7439	8.21512687994334e-06	0.000160781768936034	0.000107476096023319	LGALS3/S100A4/CD3D/CD3E/S100A10	5
27	CRSsNP strain vs ctrl(up)	Immune cell	Immune cell	7/123	47/7439	1.03439971081764e-05	0.000177140950477521	0.000118411545843598	JCHAIN/S100A4/CD3D/CD3E/IRF8/CD74/MZB1	7
28	CRSwNP strain vs ctrl(up)	Memory CD8+ T cell	Memory CD8+ T cell	4/74	18/7439	2.48457763481872e-05	0.000177647300889539	9.67677605139924e-05	CXCR4/CCL5/CD3D/CD3E	4
29	CRSsNP strain vs ctrl(up)	Regulatory T(Treg) cell	Regulatory T(Treg) cell	7/123	48/7439	1.19454059979661e-05	0.000181835624635706	0.000121549745242462	LGALS3/CD3D/CD3E/ID3/IKZF2/ICOS/KLRD1	7
30	Carrier strain vs ctrl(up)	Migration phase fetal germ cell	Migration phase fetal germ cell	9/102	87/7439	2.53754404476622e-06	0.000186164828736809	0.000144393772981458	ANXA3/HSD17B10/LGALS1/TSPO/PSMC3/SNRPD2/TPM2/CNN2/MYL6	9
31	Carrier strain vs ctrl(up)	Memory T cell	Memory T cell	5/102	18/7439	3.26604962696156e-06	0.000186164828736809	0.000144393772981458	LGALS1/LGALS3/S100A6/S100A4/S100A10	5
32	CRSwNP strain vs ctrl(up)	Endothelial cell	Endothelial cell	13/74	343/7439	2.76236704425309e-05	0.000188104041584853	0.000102463739987333	PTPRC/ANXA3/CXCR4/ELK3/HIF1A/DNASE1L3/LCN2/CD3D/B2M/CD74/TNFRSF17/TSPAN4/ACE	13
33	CRSsNP strain vs ctrl(up)	Exhausted CD8+ T cell	Exhausted CD8+ T cell	13/123	191/7439	1.44948423735332e-05	0.000196376595063853	0.000131269794625857	RGS1/CTSB/CD3D/CD3E/IGFLR1/PRDX5/CXCL13/ID3/HLA-DRA/ICOS/ACP5/PTMS/HLA-DMA	13
34	CRSsNP strain vs ctrl(up)	Secretory cell	Secretory cell	7/123	50/7439	1.57674638372437e-05	0.000196376595063853	0.000131269794625857	TFF3/TGM2/CD74/HLA-DRA/RARRES1/C3/HLA-DMA	7
35	CRSsNP strain vs ctrl(up)	Plasmablast	Plasmablast	4/123	12/7439	3.17997032152478e-05	0.000363046611707412	0.000242681945590049	JCHAIN/TNFRSF17/MZB1/IGKC	4
36	CRSsNP strain vs ctrl(up)	Exhausted CD4+ T cell	Exhausted CD4+ T cell	8/123	77/7439	3.60367158605328e-05	0.000379771544068692	0.000253861885009421	RGS1/CAPZB/DBNL/CD3D/CD3E/IGFLR1/CXCL13/ICOS	8
37	CRSwNP strain vs ctrl(up)	T helper cell	T helper cell	4/74	24/7439	8.24647941898365e-05	0.000536021162233937	0.000291980611007077	CCR6/CD3D/CD3E/ICOS	4
38	CRSwNP strain vs ctrl(down)	Mid radical glial cell	Mid radical glial cell	3/21	16/7439	1.06063021973575e-05	0.000562134016459946	0.000368429444750312	CDO1/S100B/SOX2	3
39	Carrier strain vs ctrl(up)	Plasmablast	Plasmablast	4/102	12/7439	1.51588683927399e-05	0.000576036998924117	0.000446787699996545	JCHAIN/TNFRSF17/MZB1/IGKC	4
40	CRSwNP strain vs ctrl(up)	Exhausted CD4+ T cell	Exhausted CD4+ T cell	6/74	77/7439	0.000107034278615907	0.000642688830407397	0.000350084456754858	CXCR4/RGS1/CD3D/CD3E/CXCL13/ICOS	6
41	CRSwNP strain vs ctrl(up)	T helper2 (Th2) cell	T helper2 (Th2) cell	3/74	10/7439	0.000107863859648794	0.000642688830407397	0.000350084456754858	CXCR4/CCR6/ICOS	3
42	CRSwNP strain vs ctrl(up)	T follicular helper(Tfh) cell	T follicular helper(Tfh) cell	4/74	26/7439	0.000114288238375447	0.000653728723507559	0.000356098090096131	CCR6/TNFRSF4/CXCL13/ICOS	4
43	CRSwNP strain vs ctrl(up)	CD4+ T cell	CD4+ T cell	6/74	79/7439	0.000123532210052966	0.000672886835364846	0.000366533866889942	PTPRC/CCR6/CD3D/CD3E/TNFRSF4/CXCL13	6
44	CRSwNP strain vs ctrl(up)	Secretory cell	Secretory cell	5/74	50/7439	0.000127048563320635	0.000672886835364846	0.000366533866889942	CD74/HLA-DRA/RARRES1/C3/HLA-DMA	5
45	CRSwNP strain vs ctrl(up)	Hematopoietic cell	Hematopoietic cell	4/74	27/7439	0.000133158635277324	0.000680060173023475	0.000370441316185036	PTPRC/CST7/CCL5/HCST	4
46	CRSwNP strain vs ctrl(up)	Innate lymphoid cell	Innate lymphoid cell	3/74	11/7439	0.000147253522268517	0.000726112196013721	0.000395526702282042	PTPRC/CXCR4/CCR6	3
47	CRSwNP strain vs ctrl(up)	Leukocyte	Leukocyte	4/74	28/7439	0.000154187340189664	0.000734959654904067	0.000400346076281936	PTPRC/ITGAL/CORO1A/CTSS	4
48	Carrier strain vs ctrl(up)	Basal cell	Basal cell	8/102	93/7439	3.69063982704575e-05	0.00105183235070804	0.000815825645978535	KRT16/DAPL1/TACSTD2/AQP3/LGALS1/S100A10/LY6D/GM2A	8
49	CRSsNP strain vs ctrl(up)	Regulatory T (Treg) cell	Regulatory T (Treg) cell	16/123	337/7439	0.00012507961880937	0.00122399341263455	0.000818189987700392	RGS1/LGALS3/CD3D/CD3E/CD74/PMAIP1/IGFLR1/PRDX5/MZB1/CD177/IKZF2/CD101/ICOS/ACP5/GPX1/HLA-DMA	16
50	Carrier strain vs ctrl(up)	Secretory cell	Secretory cell	6/102	50/7439	5.58902536494886e-05	0.00127429778320834	0.000988375011906746	TFF3/TGM2/WFDC2/CD74/HLA-DRA/RARRES1	6
51	CRSwNP strain vs ctrl(up)	Gamma delta(γδ) T cell	Gamma delta(γδ) T cell	3/74	14/7439	0.0003179445666578	0.0014666475171634	0.00079890994678021	CCL5/CD3D/CD3E	3
52	CRSwNP strain vs ctrl(up)	T helper 2(Th2) cell	T helper 2(Th2) cell	4/74	35/7439	0.000374087345476314	0.00167170282509728	0.000910607354119976	PTPRC/CXCR4/CCR6/TNFRSF4	4
53	CRSwNP strain vs ctrl(up)	Activated T cell	Activated T cell	3/74	15/7439	0.00039459651476171	0.00170991823063408	0.000931423990187131	CD3E/TNFRSF4/ICOS	3
54	Carrier strain vs ctrl(up)	Plasma cell	Plasma cell	7/102	80/7439	0.000103693354950059	0.00182748579218932	0.00141744050363715	MUC20/SDF2L1/JCHAIN/LGALS1/TNFRSF17/MZB1/IGKC	7
55	Carrier strain vs ctrl(up)	Mitotic fetal germ cell	Mitotic fetal germ cell	17/102	449/7439	0.000112214039871274	0.00182748579218932	0.00141744050363715	AP2M1/ANXA3/RBM3/PYGB/AQP3/LGALS1/RRP9/ATP6V1B1/TPM2/TPM3/ABCA1/RPL27/CDK4/CNN2/ACP5/MYL6/NDUFA9	17
56	CRSwNP strain vs ctrl(up)	Naive T(Th0) cell	Naive T(Th0) cell	3/74	16/7439	0.000482195223897579	0.00202805638286335	0.00110471970800064	CXCR4/CD3D/CD3E	3
57	CRSsNP strain vs ctrl(up)	Plasmacytoid dendritic cell	Plasmacytoid dendritic cell	13/123	250/7439	0.000232776638027136	0.00212602662731451	0.00142116263216567	JCHAIN/PDIA4/CYTH4/ST3GAL4/CTSB/TPM2/IRF8/IGFLR1/PTPRCAP/MZB1/RNASE6/SIVA1/EMB	13
58	CRSwNP strain vs ctrl(up)	Lymphocyte	Lymphocyte	4/74	39/7439	0.000570259940365015	0.00230925325077315	0.00125789282706819	PTPRC/CD3D/CD3E/CXCL13	4
59	CRSwNP strain vs ctrl(up)	Memory CD4+ T cell	Memory CD4+ T cell	3/74	17/7439	0.000581350468726107	0.00230925325077315	0.00125789282706819	CCR6/CD3D/CD3E	3
60	CRSwNP strain vs ctrl(up)	Eosinophil	Eosinophil	4/74	40/7439	0.000628885816307818	0.00243055869545994	0.00132397013959541	PTPRC/CCL5/CORO1A/CD101	4
61	CRSwNP strain vs ctrl(up)	Memory T cell	Memory T cell	3/74	18/7439	0.000692651407201691	0.00260655661131163	0.00141983944966552	LGALS3/CD3D/CD3E	3
62	CRSsNP strain vs ctrl(up)	CD4+ T cell	CD4+ T cell	7/123	79/7439	0.000307945733128894	0.00260751296568168	0.00174301673464699	S100A4/CD3D/CD3E/IRF8/S100A10/CXCL13/IKZF2	7
63	CRSsNP strain vs ctrl(up)	CD8+ T cell	CD8+ T cell	6/123	57/7439	0.000329402811256559	0.00260751296568168	0.00174301673464699	CST7/CD3D/CD3E/HLA-DRA/ICOS/KLRD1	6
64	CRSsNP strain vs ctrl(up)	Cytotoxic T cell	Cytotoxic T cell	4/123	21/7439	0.000342592944396133	0.00260751296568168	0.00174301673464699	CST7/LAPTM5/CD3D/CD3E	4
65	Carrier strain vs ctrl(up)	Dendritic cell	Dendritic cell	6/102	64/7439	0.000225877540603946	0.00321875495360623	0.00249654123825414	JCHAIN/LGALS3/C1QA/CD74/MZB1/HLA-DRA	6
66	CRSwNP strain vs ctrl(up)	M2 macrophage	M2 macrophage	4/74	44/7439	0.000906545260672753	0.00332399928913343	0.00181064370552723	CXCR4/C1QB/C1QC/C1QA	4
67	CRSwNP strain vs ctrl(up)	Naive B cell	Naive B cell	3/74	20/7439	0.000953946359472685	0.00341035823511485	0.00185768501581523	PTPRC/CXCR4/CD74	3
68	Carrier strain vs ctrl(up)	Macrophage	Macrophage	9/102	163/7439	0.000374213184661463	0.00474003367237853	0.00367648041070911	CTSB/TSPO/LGALS3/C1QA/CD74/HLA-DRA/ACP5/GM2A/EMB	9
69	CRSsNP strain vs ctrl(up)	Enterocyte progenitor cell	Enterocyte progenitor cell	6/123	66/7439	0.000730801286218246	0.00526946190588946	0.00352242171196606	TGM2/IFI30/RNASE6/RARRES1/ACP5/EMB	6
70	CRSwNP strain vs ctrl(up)	CD1C-CD141- dendritic cell	CD1C-CD141- dendritic cell	8/74	224/7439	0.00162382612356123	0.00560428372411555	0.00305275668446486	PTPRC/SCPEP1/CYTIP/IRF1/LGALS3/ITGAL/IFI30/CTSS	8
71	CRSwNP strain vs ctrl(up)	Classical monocyte	Classical monocyte	3/74	24/7439	0.00164601340148848	0.00560428372411555	0.00305275668446486	PTPRC/CD74/HLA-DRA	3
72	CRSwNP strain vs ctrl(up)	Lymphoid cell	Lymphoid cell	3/74	25/7439	0.00185718303868584	0.00617621336121103	0.00336429730386173	PTPRC/CCR6/GMFG	3
73	Carrier strain vs ctrl(up)	Paneth cell	Paneth cell	10/102	211/7439	0.00059553517269618	0.00678910096873646	0.00526578468489254	ARHGDIB/C1QA/ABCA1/CD74/GMFG/HCST/HLA-DRA/ACP5/CTSZ/GM2A	10
74	Carrier strain vs ctrl(up)	Myeloid cell	Myeloid cell	7/102	108/7439	0.00066572774304646	0.00689936024611786	0.0053513043460194	C1QA/CD74/CD177/HLA-DRA/VNN3P/GM2A/MYL6	7
75	CRSsNP strain vs ctrl(up)	Neutrophil	Neutrophil	7/123	97/7439	0.00106820774342289	0.00729182291940656	0.00487428808289182	ANXA3/ALPL/LCN2/CD177/CD101/VNN3P/MSRB1	7
76	CRSsNP strain vs ctrl(up)	Natural killer T(NKT) cell	Natural killer T(NKT) cell	3/123	13/7439	0.00111772468107692	0.00729182291940656	0.00487428808289182	CD3D/CD3E/KLRD1	3
77	CRSwNP strain vs ctrl(up)	M1 macrophage	M1 macrophage	3/74	27/7439	0.00232843695654875	0.00756742010878344	0.00412211327235903	IRF1/CCL5/HLA-DRA	3
78	CRSwNP strain vs ctrl(up)	Exhausted CD8+ T cell	Exhausted CD8+ T cell	7/74	191/7439	0.00277427440624748	0.00881602755763087	0.00480225277338745	RGS1/CD3D/CD3E/CXCL13/HLA-DRA/ICOS/HLA-DMA	7
79	CRSwNP strain vs ctrl(up)	Exhausted T(Tex) cell	Exhausted T(Tex) cell	3/74	29/7439	0.00286763497367416	0.00891460437468271	0.00485594938333839	CD3E/CXCL13/ICOS	3
80	CRSwNP strain vs ctrl(up)	Mesenchymal stem cell	Mesenchymal stem cell	4/74	61/7439	0.00306881591789943	0.00933703566509826	0.00508605549663063	PTPRC/CXCR4/ALPL/CD74	4
81	CRSwNP strain vs ctrl(up)	Mast cell	Mast cell	5/74	102/7439	0.00334722591710168	0.00997194387803209	0.00543190170757729	PTPRC/ABCA1/CD74/IGKC/ACE	5
82	CRSwNP strain vs ctrl(up)	Hematopoietic stem cell	Hematopoietic stem cell	4/74	63/7439	0.00345096837611607	0.0100711934241755	0.00548596476546915	PTPRC/CXCR4/GMFG/ACE	4
83	CRSwNP strain vs ctrl(up)	Cholangiocyte	Cholangiocyte	2/74	10/7439	0.00417211113189769	0.0116982723894386	0.00637226468029782	LCN2/CD3D	2
84	CRSwNP strain vs ctrl(up)	T helper 17(Th17) cell	T helper 17(Th17) cell	2/74	10/7439	0.00417211113189769	0.0116982723894386	0.00637226468029782	PTPRC/CCR6	2
85	CRSsNP strain vs ctrl(up)	Activated CD4+ T cell	Activated CD4+ T cell	3/123	16/7439	0.00211066049106371	0.0131436585125331	0.0087860030010786	CD3D/CD3E/ICOS	3
86	CRSsNP strain vs ctrl(up)	Memory CD4+ T cell	Memory CD4+ T cell	3/123	17/7439	0.00253221737168215	0.0144547408300189	0.00966240839194504	S100A4/CD3D/CD3E	3
87	CRSsNP strain vs ctrl(up)	Tumor‐associated macrophage (TAM)	Tumor‐associated macrophage (TAM)	3/123	17/7439	0.00253221737168215	0.0144547408300189	0.00966240839194504	C1QB/C1QC/C1QA	3
88	CRSwNP strain vs ctrl(up)	Acinar cell	Acinar cell	3/74	37/7439	0.00576094089138523	0.0158425874513094	0.00862974951341108	LGALS3/CA12/CXCL17	3
89	CRSwNP strain vs ctrl(up)	Megakaryocyte erythroid cell	Megakaryocyte erythroid cell	3/74	39/7439	0.00668056250341784	0.018024913924316	0.00981850298416921	PTPRC/CCR6/ICOS	3
